# Supplementary material for: Annotation Comparison Explorer (ACE): connecting brain cell types across studies of health and Alzheimer’s Disease
Source: bioRxiv. 2025 Feb 12:2025.02.11.637559. Preprint. [Version 1] doi: 10.1101/2025.02.11.637559 (PMC11844562; doi:10.1101/2025.02.11.637559)
Supplement: Supplement 1 [file media-1.xlsx]

## Sheet: TableOfCountyInfo
FIPS_Code	State	Area_Name	Rural_Urban_Continuum_Code_2013	Rural_Urban_Continuum_Code_2023	Urban_Influence_Code_2013	Metro_2013	Civilian_labor_force_2021	Unemployment_rate_2021	Median_Household_Income_2021	Med_HH_Income_Percent_of_State_Total_2021	POVALL_2021	PCTPOVALL_2021	Percent of adults with less than a high school diploma, 2018-22	Percent of adults with a high school diploma only, 2018-22	Percent of adults completing some college or associate's degree, 2018-22	Percent of adults with a bachelor's degree or higher, 2018-22
01001	AL	Autauga County, AL	2	2	2	Metro	26545	2.77265	66444	123.1	6296	10.7	9.59739	31.1461	29.6979	29.5586
01003	AL	Baldwin County, AL	3	3	2	Metro	99953	2.92037	65658	121.6	25526	10.8	8.40069	27.7754	31.2623	32.5616
01005	AL	Barbour County, AL	6	6	6	Non-metro	8280	5.54348	38649	71.6	5089	23	23.5078	36.8147	27.7963	11.8812
01007	AL	Bibb County, AL	1	1	1	Metro	8641	3.40238	48454	89.7	4204	20.6	21.1366	40.8791	27.0644	10.9199
01009	AL	Blount County, AL	1	1	1	Metro	25377	2.35646	56894	105.4	6992	12	18.2448	35.3137	31.7	14.7414
01011	AL	Bullock County, AL	6	8	6	Non-metro	4637	3.92495	32027	59.3	2764	32.1	26.621	41.322	22.6803	9.37675
01013	AL	Butler County, AL	6	6	6	Non-metro	8819	5.1253	39442	73.1	4226	22.7	12.4077	47.9723	26.5717	13.0484
01015	AL	Calhoun County, AL	3	3	2	Metro	46368	4.03511	48166	89.2	21630	19.2	14.9282	34.5593	31.359	19.1534
01017	AL	Chambers County, AL	6	6	5	Non-metro	15790	3.60988	45447	84.2	6699	19.7	16.5425	39.5167	31.207	12.7337
01019	AL	Cherokee County, AL	6	8	6	Non-metro	11686	2.53295	46365	85.9	4513	18.2	18.0748	36.0525	31.28	14.5927
01021	AL	Chilton County, AL	1	1	1	Metro	20004	2.80444	55142	102.1	6973	15.5	17.8379	41.6119	26.5772	13.973
01023	AL	Choctaw County, AL	9	9	10	Non-metro	4567	4.31355	40601	75.2	2893	23.3	17.6094	38.2236	31.1202	13.0468
01025	AL	Clarke County, AL	7	9	11	Non-metro	7736	5.81696	45447	84.2	4366	19.4	18.6076	41.0178	26.6063	13.7683
01027	AL	Clay County, AL	9	9	10	Non-metro	6048	2.71164	47036	87.1	2560	18.4	16.6617	37.4117	33.1642	12.7624
01029	AL	Cleburne County, AL	8	8	4	Non-metro	5913	2.57061	49769	92.2	2236	15	17.4506	38.9934	27.0649	16.4911
01031	AL	Coffee County, AL	4	4	5	Non-metro	21624	2.80707	55052	102	8516	15.9	13.3795	28.9446	36.068	21.6079
01033	AL	Colbert County, AL	3	3	2	Metro	23609	3.89258	53341	98.8	9396	16.5	13.6182	36.6352	31.7032	18.0433
01035	AL	Conecuh County, AL	7	9	11	Non-metro	4390	4.73804	35621	66	2528	22.4	10.5703	48.2701	27.8454	13.3142
01037	AL	Coosa County, AL	8	8	3	Non-metro	4371	3.04278	45954	85.1	1754	17.1	16.5114	41.4213	31.4325	10.6349
01039	AL	Covington County, AL	6	6	6	Non-metro	15233	3.00663	44188	81.8	7317	19.8	14.2436	36.2725	33.1758	16.3081
01041	AL	Crenshaw County, AL	8	8	6	Non-metro	6131	3.29473	38037	70.5	2267	17.5	17.9274	42.4683	22.4093	17.195
01043	AL	Cullman County, AL	4	4	3	Non-metro	38931	2.34004	55036	101.9	11898	13.5	15.3869	31.367	34.9496	18.2965
01045	AL	Dale County, AL	4	4	5	Non-metro	20974	3.14199	50086	92.8	7587	15.7	14.3379	31.3296	35.1708	19.1617
01047	AL	Dallas County, AL	4	4	5	Non-metro	13965	7.07483	33159	61.4	10914	29.5	14.6898	39.6552	29.9607	15.6943
01049	AL	DeKalb County, AL	6	6	6	Non-metro	31002	2.53855	45062	83.5	13783	19.4	22.2734	31.7764	31.8012	14.149
01051	AL	Elmore County, AL	2	2	2	Metro	37873	2.67473	63147	117	10138	12	11.4537	33.8106	30.5753	24.1605
01053	AL	Escambia County, AL	6	6	6	Non-metro	14142	4.00226	40506	75	8147	23.8	17.733	44.3541	25.3564	12.5565
01055	AL	Etowah County, AL	3	3	2	Metro	39439	3.99604	46308	85.8	17605	17.4	13.8816	33.4236	34.9749	17.7199
01057	AL	Fayette County, AL	6	8	6	Non-metro	6642	3.05631	46122	85.4	3123	19.6	16.2583	39.8232	30.9153	13.0032
01059	AL	Franklin County, AL	6	6	6	Non-metro	14352	2.5223	45440	84.2	5995	18.9	19.9007	40.1433	25.1276	14.8283
01061	AL	Geneva County, AL	3	3	2	Metro	11069	2.77351	43206	80	5566	21.1	16.5999	36.6663	32.8206	13.9132
01063	AL	Greene County, AL	8	2	6	Non-metro	2900	6.51724	30225	56	2520	33.2	18.1134	37.1261	28.0418	16.7187
01065	AL	Hale County, AL	3	2	2	Metro	5913	5.47945	41995	77.8	3221	22.1	19.4289	37.7555	26.4429	16.3727
01067	AL	Henry County, AL	3	3	2	Metro	6930	3.16017	56389	104.4	2694	15.6	18.4699	32.8079	27.7605	20.9617
01069	AL	Houston County, AL	3	3	2	Metro	47193	3.33948	48701	90.2	20210	19.1	12.385	31.9963	33.1585	22.4602
01071	AL	Jackson County, AL	6	6	5	Non-metro	23072	2.84761	46998	87	9851	18.9	17.9653	37.3952	28.4509	16.1886
01073	AL	Jefferson County, AL	1	1	1	Metro	320324	3.54672	55210	102.3	110131	16.9	8.93661	26.1002	29.3917	35.5715
01075	AL	Lamar County, AL	8	8	7	Non-metro	5708	2.97828	44265	82	2300	17	17.9301	40.8631	30.9683	10.2385
01077	AL	Lauderdale County, AL	3	3	2	Metro	42365	3.11578	52222	96.7	14838	16.2	11.2121	34.86	28.1023	25.8255
01079	AL	Lawrence County, AL	3	3	2	Metro	14503	2.88216	55555	102.9	4566	13.9	17.3354	41.1449	25.739	15.7807
01081	AL	Lee County, AL	3	3	2	Metro	77205	2.80034	54188	100.4	30989	18	8.28789	21.7343	29.8149	40.1629
01083	AL	Limestone County, AL	2	2	2	Metro	46983	2.42215	69207	128.2	10363	9.9	12.6733	27.8101	29.9862	29.5304
01085	AL	Lowndes County, AL	2	2	2	Metro	3586	8.67262	36993	68.5	2786	28.3	16.6738	41.5778	25.43	16.3184
01087	AL	Macon County, AL	6	3	6	Non-metro	7937	5.78304	35354	65.5	4725	27.5	17.2811	31.6751	30.4882	20.5556
01089	AL	Madison County, AL	2	2	2	Metro	193877	2.6099	78386	145.2	39316	10.2	7.77539	19.0318	28.1072	45.0856
01091	AL	Marengo County, AL	7	6	11	Non-metro	7643	4.18684	42048	77.9	4602	24.6	10.8948	35.6467	31.4996	21.9589
01093	AL	Marion County, AL	7	9	11	Non-metro	13488	2.79508	44636	82.7	5209	18.3	19.3794	35.4871	33.3029	11.8306
01095	AL	Marshall County, AL	4	4	5	Non-metro	44898	2.3765	50858	94.2	15145	15.6	15.6335	31.9055	31.0393	21.4216
01097	AL	Mobile County, AL	2	2	2	Metro	190714	4.61739	49848	92.3	74061	18.2	11.8663	34.1465	29.779	24.2082
01099	AL	Monroe County, AL	7	8	11	Non-metro	7368	5.49674	40997	75.9	4349	22.3	16.3055	44.0286	26.1545	13.5113
01101	AL	Montgomery County, AL	2	2	2	Metro	107330	4.66692	50645	93.8	47309	21.7	12.0323	25.6309	28.6592	33.6776
01103	AL	Morgan County, AL	3	3	2	Metro	59785	2.55415	56340	104.4	16459	13.5	14.769	30.7915	30.5924	23.8471
01105	AL	Perry County, AL	8	8	4	Non-metro	3206	7.89145	31522	58.4	2591	33.7	20.4178	42.9055	21.4528	15.2239
01107	AL	Pickens County, AL	3	2	2	Metro	7545	4.0159	43926	81.4	3591	21.1	15.053	41.1124	29.3261	14.5085
01109	AL	Pike County, AL	6	6	5	Non-metro	16084	3.16464	38945	72.1	7429	23.9	12.101	36.2249	23.9625	27.7115
01111	AL	Randolph County, AL	6	8	4	Non-metro	9490	2.71865	45889	85	4652	21.5	17.9839	34.8597	28.3528	18.8036
01113	AL	Russell County, AL	2	2	2	Metro	23440	3.04608	44849	83.1	12620	21.7	14.8089	29.5826	39.2445	16.364
01115	AL	St. Clair County, AL	1	1	1	Metro	41602	2.59363	63015	116.7	11652	12.8	12.7133	35.516	32.4427	19.328
01117	AL	Shelby County, AL	1	1	1	Metro	119405	2.10963	85457	158.3	17306	7.7	6.20717	20.151	28.038	45.6038
01119	AL	Sumter County, AL	8	8	6	Non-metro	4549	4.39657	29490	54.6	4005	35.1	11.1912	32.2138	34.8382	21.7569
01121	AL	Talladega County, AL	4	4	3	Non-metro	35915	4.05123	47331	87.7	14936	19.1	16.7874	34.897	31.7127	16.6028
01123	AL	Tallapoosa County, AL	6	6	6	Non-metro	17982	3.95395	47444	87.9	7420	18.3	18.1209	32.1176	31.6101	18.1514
01125	AL	Tuscaloosa County, AL	3	2	2	Metro	101686	3.53343	56274	104.2	31735	14.7	9.35974	29.4127	30.351	30.8765
01127	AL	Walker County, AL	1	1	1	Metro	25324	3.55789	46343	85.8	12877	20.2	17.334	34.8314	32.5457	15.289
01129	AL	Washington County, AL	8	8	7	Non-metro	6547	4.56698	49795	92.2	3091	20.6	11.7333	43.819	30.2286	14.219
01131	AL	Wilcox County, AL	9	9	10	Non-metro	2631	10.4523	30071	55.7	3340	32.4	22.2945	40.3876	25.7038	11.6141
01133	AL	Winston County, AL	6	8	4	Non-metro	10116	2.74812	47176	87.4	4455	19	19.9612	40.3518	25.8619	13.8252
02013	AK	Aleutians East Borough, AK	9	9	12	Non-metro	2443	2.49693	71492	91.1	625	18.4	18.9907	39.3645	24.7103	16.9346
02016	AK	Aleutians West Census Area, AK	9	9	11	Non-metro	3516	3.83959	86050	109.7	505	10.4	10.4636	41.3364	32.7635	15.4364
02020	AK	Anchorage Borough/municipality, AK	2	2	2	Metro	149953	5.89518	86152	109.8	26920	9.5	5.82061	24.502	32.6431	37.0343
02050	AK	Bethel Census Area, AK	7	7	11	Non-metro	6884	13.0738	54849	69.9	4496	24.6	17.2618	47.8583	25.1855	9.69433
02060	AK	Bristol Bay Borough, AK	9	9	12	Non-metro	446	5.60538	88516	112.8	93	11.3	5.03145	28.3019	40.4088	26.2579
02068	AK	Denali Borough, AK	8	9	7	Non-metro	811	10.4809	85251	108.7	115	7.5	3.34528	46.8339	24.6714	25.1493
02070	AK	Dillingham Census Area, AK	9	9	12	Non-metro	1688	8.29384	58389	74.4	1033	21.8	11.8884	41.5575	26.0855	20.4686
02090	AK	Fairbanks North Star Borough, AK	3	3	2	Metro	45067	5.1612	76754	97.9	7247	7.9	5.3317	25.2844	36.4385	32.9454
02100	AK	Haines Borough, AK	9	9	12	Non-metro	1032	11.2403	63155	80.5	223	10.8	2.32394	34.4366	29.5775	33.662
02105	AK	Hoonah-Angoon Census Area, AK	9	9	10	Non-metro	1152	9.28819	56555	72.1	395	17	5.98477	33.6235	32.8618	27.5299
02110	AK	Juneau Borough/city, AK	5	5	8	Non-metro	16801	4.80329	89922	114.6	2378	7.6	4.55833	22.0987	32.6056	40.7374
02122	AK	Kenai Peninsula Borough, AK	7	7	11	Non-metro	27777	7.3082	71111	90.7	6729	11.5	5.7726	30.8296	35.4304	27.9673
02130	AK	Ketchikan Gateway Borough, AK	7	7	8	Non-metro	6567	7.37018	73260	93.4	1529	11.3	5.25889	28.5135	37.7343	28.4933
02150	AK	Kodiak Island Borough, AK	7	7	11	Non-metro	5974	6.59525	80863	103.1	1072	8.5	8.76766	29.0364	33.7271	28.4688
02158	AK	Kusilvak Census Area, AK	9	9	12	Non-metro	2364	19.5008	38203	48.7	2534	30.4	18.5834	55.6762	21.15	4.59033
02164	AK	Lake and Peninsula Borough, AK	9	9	12	Non-metro	654	8.7156	51205	65.3	290	20.6	9.21659	45.0077	30.2611	15.5146
02170	AK	Matanuska-Susitna Borough, AK	2	2	2	Metro	49399	6.87261	80164	102.2	11453	10.5	5.77702	33.1727	37.3958	23.6545
02180	AK	Nome Census Area, AK	7	9	11	Non-metro	4038	9.73254	65578	83.6	1920	19.8	11.7721	43.404	26.5097	18.3142
02185	AK	North Slope Borough, AK	7	9	11	Non-metro	2906	6.50379	95041	121.2	1354	12.4	9.32772	43.047	33.4298	14.1955
02188	AK	Northwest Arctic Borough, AK	7	9	11	Non-metro	2867	11.4754	67586	86.2	1560	20.9	13.948	46.1939	24.7045	15.1537
02195	AK	Petersburg Borough, AK	9	9	11	Non-metro	1607	7.03174	71878	91.6	269	8	13.0469	31.8092	30.3508	24.7931
02198	AK	Prince of Wales-Hyder Census Area, AK	9	9	10	Non-metro	2785	8.18671	56226	71.7	859	15	7.54035	36.3527	36.714	19.3929
02220	AK	Sitka Borough/city, AK	7	7	11	Non-metro	4457	4.6	78248	99.8	717	8.6	4.77681	25.7618	35.266	34.1954
02230	AK	Skagway Municipality, AK	9	9	12	Non-metro	641	13.6	65712	83.8	69	6.1	7.31959	34.0206	30.8247	27.8351
02240	AK	Southeast Fairbanks Census Area, AK	9	9	12	Non-metro	3220	6.6	68347	87.1	890	12.9	6.26378	36.6123	37.3401	19.7839
02275	AK	Wrangell Borough/city, AK	9	9	12	Non-metro	942	7.5	64732	82.5	231	11.3	12.8929	33.4189	35.6639	18.0244
02282	AK	Yakutat Borough/city, AK	9	9	12	Non-metro	311	7.1	73014	93.1	86	12.2	6.04534	43.5768	39.5466	10.8312
02290	AK	Yukon-Koyukuk Census Area, AK	9	8	12	Non-metro	2431	12.3	44934	57.3	1240	23.7	12.9817	38.8873	33.9901	14.1408
04001	AZ	Apache County, AZ	6	8	6	Non-metro	18917	9.2	41002	59.5	18422	28.4	15.9901	32.4538	37.7736	13.7826
04003	AZ	Cochise County, AZ	3	3	2	Metro	49009	5.1	55748	80.8	20618	17.1	11.0871	25.142	37.0747	26.6962
04005	AZ	Coconino County, AZ	3	3	2	Metro	71853	6.2	63829	92.6	22677	16.9	8.5489	21.0444	30.8135	39.5932
04007	AZ	Gila County, AZ	4	4	3	Non-metro	20440	5.2	52665	76.4	8900	16.8	12.8551	30.5623	38.4972	18.0853
04009	AZ	Graham County, AZ	7	7	8	Non-metro	15730	4.3	52644	76.3	7385	20.4	15.3764	30.4162	40.2553	13.9521
04011	AZ	Greenlee County, AZ	7	9	9	Non-metro	4364	4.1	71669	103.9	886	9.5	14.0588	32.3881	36.8808	16.6724
04012	AZ	La Paz County, AZ	6	6	4	Non-metro	8622	5.3	44330	64.3	3303	20.3	17.387	32.8405	37.3901	12.3825
04013	AZ	Maricopa County, AZ	1	1	1	Metro	2320686	4.6	76230	110.5	502224	11.3	10.8245	22.078	32.1127	34.9849
04015	AZ	Mohave County, AZ	3	3	2	Metro	87413	5.7	48169	69.8	38383	18	12.2247	34.442	38.927	14.4063
04017	AZ	Navajo County, AZ	4	4	5	Non-metro	39418	6.6	49057	71.1	26324	24.8	14.3575	29.851	38.5007	17.2908
04019	AZ	Pima County, AZ	2	1	2	Metro	483156	5.1	60604	87.9	151169	14.7	10.528	21.4523	33.0356	34.9841
04021	AZ	Pinal County, AZ	1	1	1	Metro	193183	4.9	70835	102.7	45630	10.7	11.5361	30.7172	36.3419	21.4048
04023	AZ	Santa Cruz County, AZ	4	6	5	Non-metro	18914	8.8	49216	71.4	9723	20.4	22.0267	25.3569	29.1131	23.5032
04025	AZ	Yavapai County, AZ	3	3	2	Metro	105227	4.3	57676	83.6	29766	12.5	7.85364	25.3975	38.0691	28.6798
04027	AZ	Yuma County, AZ	3	3	2	Metro	93648	13.1	55991	81.2	34270	17.3	23.8116	26.4355	33.3293	16.4236
05001	AR	Arkansas County, AR	6	6	6	Non-metro	9351	3.4	50928	96.9	2923	17.7	14.0298	42.4678	27.7231	15.7793
05003	AR	Ashley County, AR	7	7	11	Non-metro	6769	7.3	44030	83.7	3950	21.3	14.128	48.4344	25.8584	11.5792
05005	AR	Baxter County, AR	7	7	8	Non-metro	16239	3.8	45116	85.8	5565	13.4	10.3746	35.1667	36.2985	18.1602
05007	AR	Benton County, AR	2	2	2	Metro	144313	2.8	78974	150.2	22890	7.9	9.87554	28.7835	25.8329	35.508
05009	AR	Boone County, AR	7	7	8	Non-metro	15757	3	48700	92.6	4860	13	9.39452	34.9124	39.0632	16.6299
05011	AR	Bradley County, AR	7	7	9	Non-metro	4072	4.8	40454	76.9	2011	19.6	14.159	47.1077	26.1928	12.5405
05013	AR	Calhoun County, AR	9	9	8	Non-metro	2374	3.4	49977	95.1	672	14.6	14.7025	45.3784	27.383	12.5361
05015	AR	Carroll County, AR	6	6	6	Non-metro	12657	3.5	49225	93.6	4717	16.8	14.2121	35.8672	28.4787	21.442
05017	AR	Chicot County, AR	7	9	9	Non-metro	3039	8.5	34857	66.3	2594	27.9	20.3539	37.8627	24.1614	17.6221
05019	AR	Clark County, AR	7	7	8	Non-metro	8768	4.8	47158	89.7	3699	20	10.2704	31.1977	32.0831	26.4488
05021	AR	Clay County, AR	7	9	9	Non-metro	5389	4	41419	78.8	2543	17.9	15.703	41.1429	27.7703	15.3839
05023	AR	Cleburne County, AR	6	6	6	Non-metro	8948	4.7	50200	95.5	4109	16.7	12.0943	39.3724	31.3454	17.1878
05025	AR	Cleveland County, AR	3	8	2	Metro	3106	4.1	53705	102.1	1054	14.1	8.12858	43.765	32.2372	15.8692
05027	AR	Columbia County, AR	7	7	8	Non-metro	8761	5.4	44651	84.9	4777	23.2	11.6922	41.4969	27.8244	18.9865
05029	AR	Conway County, AR	6	6	6	Non-metro	8262	4.2	47741	90.8	3494	16.9	10.792	43.2093	26.8522	19.1466
05031	AR	Craighead County, AR	3	3	2	Metro	56455	3.3	52490	99.8	19674	18.2	9.82262	33.0872	28.8841	28.2061
05033	AR	Crawford County, AR	2	3	2	Metro	25890	3.6	54065	102.8	8790	14.7	14.5305	34.4195	30.7327	20.3173
05035	AR	Crittenden County, AR	1	1	1	Metro	20399	5.5	43821	83.3	10706	23	14.4217	36.3404	31.6106	17.6272
05037	AR	Cross County, AR	6	6	4	Non-metro	6982	4.4	45262	86.1	2738	16.7	16.5312	42.6941	24.7104	16.0643
05039	AR	Dallas County, AR	6	8	6	Non-metro	2760	4.2	42442	80.7	1213	20.2	11.5607	48.4051	26.9964	13.0379
05041	AR	Desha County, AR	6	9	6	Non-metro	4928	6	39042	74.3	3032	27.6	21.0246	43.6744	22.2338	13.0672
05043	AR	Drew County, AR	6	7	6	Non-metro	7475	5.1	46572	88.6	2715	16.5	12.6352	36.0169	26.325	25.0229
05045	AR	Faulkner County, AR	2	2	2	Metro	61389	3.5	57573	109.5	16486	13.6	6.96023	29.7148	30.8461	32.4789
05047	AR	Franklin County, AR	6	8	6	Non-metro	7273	3.8	47834	91	2908	17.2	13.7547	42.553	31.3929	12.2994
05049	AR	Fulton County, AR	9	9	9	Non-metro	4911	3.7	41557	79	2157	18	13.1259	38.1603	34.3248	14.3891
05051	AR	Garland County, AR	3	3	2	Metro	41667	4.9	48053	91.4	14319	14.5	9.35936	31.1709	34.2239	25.2458
05053	AR	Grant County, AR	2	2	2	Metro	8196	3.3	67088	127.6	2017	11.2	7.35982	42.6441	31.2158	18.7802
05055	AR	Greene County, AR	4	4	5	Non-metro	19309	3.5	53920	102.6	5898	12.9	12.0823	44.4225	26.934	16.5611
05057	AR	Hempstead County, AR	6	6	6	Non-metro	9117	3.6	41281	78.5	4125	21.2	16.1116	39.1023	28.9978	15.7883
05059	AR	Hot Spring County, AR	6	6	5	Non-metro	13854	3.9	51662	98.3	5521	17.8	11.4603	39.3473	33.69	15.5025
05061	AR	Howard County, AR	6	8	6	Non-metro	5460	3.3	42733	81.3	2245	17.9	11.5814	42.8924	30.5467	14.9794
05063	AR	Independence County, AR	7	7	8	Non-metro	16356	3.9	48957	93.1	6924	18.9	13.1511	38.6179	31.1244	17.1066
05065	AR	Izard County, AR	9	9	10	Non-metro	4412	5.5	40788	77.6	2384	18.4	16.7528	34.5197	29.7933	18.9342
05067	AR	Jackson County, AR	6	6	6	Non-metro	5571	5.3	37815	71.9	3316	22.5	13.7419	44.5795	29.8231	11.8555
05069	AR	Jefferson County, AR	3	4	2	Metro	26081	6.5	46100	87.7	12258	20.3	10.9159	42.2939	26.6388	20.1514
05071	AR	Johnson County, AR	7	7	9	Non-metro	9798	4.8	43003	81.8	4570	18.1	19.5242	40.9806	24.456	15.0392
05073	AR	Lafayette County, AR	8	8	7	Non-metro	2314	5.8	38777	73.8	1448	23.7	18.9411	48.405	22.0425	10.6114
05075	AR	Lawrence County, AR	6	6	6	Non-metro	6709	4.3	44661	84.9	3193	20.4	17.726	37.5434	31.7808	12.9498
05077	AR	Lee County, AR	7	8	9	Non-metro	2547	5.7	29714	56.5	2448	34.9	16.4864	49.2653	26.5461	7.70224
05079	AR	Lincoln County, AR	3	9	2	Metro	3725	4.6	45435	86.4	2160	22.6	16.5184	50.7445	24.6028	8.13431
05081	AR	Little River County, AR	3	3	2	Metro	5187	4.6	46619	88.7	1854	15.7	9.42365	45.4664	29.186	15.9239
05083	AR	Logan County, AR	6	8	6	Non-metro	8337	4.3	45558	86.7	3204	15.4	11.8483	43.6743	30.1343	14.3431
05085	AR	Lonoke County, AR	2	2	2	Metro	33331	3.4	64633	122.9	8161	11	10.1314	37.1252	32.8141	19.9293
05087	AR	Madison County, AR	2	2	2	Metro	7478	3.1	49691	94.5	2587	15.4	15.0335	49.4766	23.1766	12.3134
05089	AR	Marion County, AR	9	9	10	Non-metro	6076	4.3	42892	81.6	2986	17.8	12.2641	37.2194	35.2854	15.2311
05091	AR	Miller County, AR	3	3	2	Metro	18760	4.9	45450	86.4	8483	20.4	13.3181	38.0133	33.0674	15.6011
05093	AR	Mississippi County, AR	4	4	3	Non-metro	16233	7.1	41007	78	9276	23.9	17.1763	39.9497	28.0731	14.801
05095	AR	Monroe County, AR	7	9	9	Non-metro	2610	5.4	37113	70.6	1667	25.3	19.8072	41.1025	24.9004	14.1899
05097	AR	Montgomery County, AR	8	8	7	Non-metro	2885	5	41359	78.7	1692	19.9	13.2519	35.0394	35.3178	16.3909
05099	AR	Nevada County, AR	7	9	9	Non-metro	3350	4.1	40283	76.6	1705	21.2	10.3942	49.7967	28.8669	10.9422
05101	AR	Newton County, AR	9	9	8	Non-metro	3178	3.1	41823	79.5	1366	19.1	15.0688	37.1085	33.0405	14.7823
05103	AR	Ouachita County, AR	7	7	8	Non-metro	9647	4	47169	89.7	4437	20.2	11.8375	39.7969	33.4116	14.954
05105	AR	Perry County, AR	2	2	2	Metro	4115	4.2	51204	97.4	1500	15.2	8.99049	44.505	31.3059	15.1985
05107	AR	Phillips County, AR	6	7	3	Non-metro	5829	7.7	32419	61.7	5623	35.7	18.0037	31.2465	35.5108	15.239
05109	AR	Pike County, AR	9	9	10	Non-metro	4199	4.5	43710	83.1	1844	18.6	11.3276	39.6888	30.4781	18.5055
05111	AR	Poinsett County, AR	3	3	2	Metro	9801	3.9	42639	81.1	4948	22.2	18.2068	46.8834	23.3649	11.5449
05113	AR	Polk County, AR	7	7	11	Non-metro	7722	4.5	43166	82.1	3697	19.3	11.9636	36.0536	35.7132	16.2696
05115	AR	Pope County, AR	5	5	8	Non-metro	27139	4.1	47049	89.5	10897	18	14.7024	33.9612	27.4555	23.881
05117	AR	Prairie County, AR	8	8	7	Non-metro	3536	3.7	59367	112.9	1257	15.7	14.4144	41.9753	27.6276	15.9826
05119	AR	Pulaski County, AR	2	2	2	Metro	185928	4.9	53597	101.9	68564	17.6	7.94542	25.2901	29.7232	37.0413
05121	AR	Randolph County, AR	7	7	9	Non-metro	7270	4	43484	82.7	3141	17	12.6319	40.4674	31.3531	15.5476
05123	AR	St. Francis County, AR	6	6	3	Non-metro	7625	6.2	36781	70	6108	32.2	15.7578	41.9	29.0715	13.2707
05125	AR	Saline County, AR	2	2	2	Metro	58254	3.2	68107	129.5	10572	8.5	8.08531	30.9976	32.4596	28.4575
05127	AR	Scott County, AR	6	8	6	Non-metro	4173	3.4	39974	76	1681	17.3	16.1673	41.6848	30.1057	12.0423
05129	AR	Searcy County, AR	9	9	10	Non-metro	2889	4.4	35422	67.4	1633	20.9	18.0153	39.135	27.9037	14.9459
05131	AR	Sebastian County, AR	2	3	2	Metro	54536	3.8	49170	93.5	24574	19.5	14.9651	30.1946	30.9189	23.9214
05133	AR	Sevier County, AR	6	6	6	Non-metro	5338	4.5	46651	88.7	2854	18.3	26.4724	34.7055	27.1551	11.667
05135	AR	Sharp County, AR	7	9	9	Non-metro	5634	5	39183	74.5	3181	18.3	15.423	40.9246	32.1386	11.5138
05137	AR	Stone County, AR	9	9	9	Non-metro	4514	5.1	37782	71.9	2567	20.8	13.8656	35.4846	36.2115	14.4383
05139	AR	Union County, AR	7	7	8	Non-metro	14934	6.1	47315	90	6726	17.8	12.7996	38.1648	30.5628	18.4728
05141	AR	Van Buren County, AR	8	8	6	Non-metro	5816	4.9	39629	75.4	2659	17.1	15.5663	40.3008	27.377	16.7559
05143	AR	Washington County, AR	2	2	2	Metro	127763	2.9	64218	122.1	30035	12.4	12.9996	27.6625	24.873	34.4649
05145	AR	White County, AR	4	4	5	Non-metro	33654	4.1	51660	98.3	12106	16.3	13.6544	40.1045	25.7574	20.4836
05147	AR	Woodruff County, AR	9	9	10	Non-metro	2751	5.1	37331	71	1514	25.2	15.5915	47.9827	19.9225	16.5033
05149	AR	Yell County, AR	6	9	5	Non-metro	7796	4.1	48526	92.3	2996	15.1	22.6167	37.8653	25.7126	13.8053
06001	CA	Alameda County, CA	1	1	1	Metro	812967	6.1	108971	128.5	152654	9.4	10.7871	16.2483	22.0273	50.9374
06003	CA	Alpine County, CA	8	8	4	Non-metro	513	8.2	87570	103.2	194	15.8	6.74157	20.1311	33.5206	39.6067
06005	CA	Amador County, CA	6	6	4	Non-metro	14399	7	68159	80.3	4104	11.1	9.5044	28.8267	41.1053	20.5636
06007	CA	Butte County, CA	3	3	2	Metro	92217	6.9	62982	74.2	33874	16.6	9.69018	22.3404	37.1361	30.8333
06009	CA	Calaveras County, CA	6	6	6	Non-metro	21605	5.8	68298	80.5	6198	13.5	7.44663	31.2719	39.8848	21.3967
06011	CA	Colusa County, CA	6	6	4	Non-metro	10669	12.5	60725	71.6	2466	11.4	26.7242	29.3488	29.6413	14.2857
06013	CA	Contra Costa County, CA	1	1	1	Metro	543996	6.4	110595	130.4	100948	8.8	10.2828	17.5727	27.647	44.4974
06015	CA	Del Norte County, CA	7	7	8	Non-metro	9351	7.6	48108	56.7	5368	21.4	16.8005	27.9941	37.4898	17.7155
06017	CA	El Dorado County, CA	1	1	1	Metro	91879	5.8	87689	103.4	16839	8.8	5.26981	20.6148	36.1628	37.9526
06019	CA	Fresno County, CA	2	1	2	Metro	444507	9.1	63140	74.4	193449	19.4	21.7452	22.748	32.1229	23.3839
06021	CA	Glenn County, CA	6	6	6	Non-metro	12628	7	56741	66.9	4397	15.5	22.1922	31.3234	31.6157	14.8687
06023	CA	Humboldt County, CA	5	5	8	Non-metro	58907	6.3	53924	63.6	25781	19.4	8.73499	23.6615	36.5199	31.0836
06025	CA	Imperial County, CA	3	3	2	Metro	69015	17.5	50970	60.1	29738	17.3	28.7293	25.3029	30.0515	15.9164
06027	CA	Inyo County, CA	7	6	11	Non-metro	8259	6	62381	73.5	2382	12.8	6.93733	27.9513	36.1578	28.9536
06029	CA	Kern County, CA	2	2	2	Metro	385852	9.9	57926	68.3	164169	18.5	23.4499	27.4339	30.7962	18.32
06031	CA	Kings County, CA	3	3	2	Metro	55457	9.7	60810	71.7	24295	17.7	25.5143	27.0109	32.75	14.7249
06033	CA	Lake County, CA	4	4	5	Non-metro	28445	7.6	55801	65.8	11196	16.5	13.366	28.4401	39.9816	18.2123
06035	CA	Lassen County, CA	7	7	8	Non-metro	9155	6.1	56923	67.1	4805	18.8	19.5249	31.9449	36.4345	12.0957
06037	CA	Los Angeles County, CA	1	1	1	Metro	4993482	8.9	77356	91.2	1365808	14.1	19.75	20.439	25.2282	34.5829
06039	CA	Madera County, CA	3	1	2	Metro	62230	8.8	60241	71	31044	20.4	27.9469	23.1309	31.7714	17.1508
06041	CA	Marin County, CA	1	1	1	Metro	129479	4.5	118472	139.7	19734	7.8	6.58158	10.3385	21.9518	61.1281
06043	CA	Mariposa County, CA	8	8	7	Non-metro	7052	7.9	60377	71.2	2387	14.1	8.14449	21.771	41.1562	28.9283
06045	CA	Mendocino County, CA	4	4	5	Non-metro	36821	6.3	57516	67.8	14539	16.1	13.2284	25.536	37.2481	23.9875
06047	CA	Merced County, CA	2	2	2	Metro	115207	10.3	54703	64.5	61359	21.9	28.5585	27.7894	29.0072	14.6448
06049	CA	Modoc County, CA	6	8	6	Non-metro	3196	7.2	49273	58.1	1688	19.9	11.7186	29.4118	35.0484	23.8212
06051	CA	Mono County, CA	7	7	11	Non-metro	8304	6.8	70945	83.6	1278	9.8	12.8376	19.9211	35.5318	31.7096
06053	CA	Monterey County, CA	2	2	2	Metro	212225	8.3	81404	96	50725	12.1	26.6364	20.4176	25.8799	27.0661
06055	CA	Napa County, CA	3	3	2	Metro	68555	6.1	94127	111	11814	9	15.6029	17.3782	29.1799	37.839
06057	CA	Nevada County, CA	4	4	3	Non-metro	47368	5.7	77220	91	12141	11.8	4.92235	19.8691	36.3993	38.8092
06059	CA	Orange County, CA	1	1	1	Metro	1560697	6	100210	118.1	309402	9.9	13.1711	17.26	26.8048	42.7642
06061	CA	Placer County, CA	1	1	1	Metro	189577	5.1	103588	122.1	26816	6.6	5.05237	17.3637	35.1428	42.4411
06063	CA	Plumas County, CA	7	9	12	Non-metro	7481	9.4	58154	68.6	2545	13	5.9005	27.4613	45.4581	21.1801
06065	CA	Riverside County, CA	1	1	1	Metro	1133045	7.3	78690	92.8	282068	11.6	16.8777	26.7827	32.2839	24.0556
06067	CA	Sacramento County, CA	1	1	1	Metro	719721	6.9	79611	93.8	203413	13	11.624	21.9119	33.8408	32.6233
06069	CA	San Benito County, CA	1	1	1	Metro	31831	7.3	95187	112.2	5899	8.9	16.3097	26.539	35.1537	21.9976
06071	CA	San Bernardino County, CA	1	1	1	Metro	992229	7.4	74218	87.5	285474	13.2	18.6059	27.2213	31.751	22.4217
06073	CA	San Diego County, CA	1	1	1	Metro	1547828	6.5	90756	107	340522	10.7	11.2879	18.1291	29.5362	41.0468
06075	CA	San Francisco County/city, CA	1	1	1	Metro	548615	5.1	119776	141.2	90898	11.4	11.2116	11.5824	17.4165	59.7895
06077	CA	San Joaquin County, CA	2	2	2	Metro	336882	8.6	79598	93.8	95382	12.3	19.7679	28.3511	31.574	20.307
06079	CA	San Luis Obispo County, CA	2	2	2	Metro	135428	5.3	79688	93.9	35120	13.1	7.94926	18.6559	35.4229	37.9719
06081	CA	San Mateo County, CA	1	1	1	Metro	433387	4.6	131151	154.6	49900	6.8	9.41884	14.8511	22.8512	52.8788
06083	CA	Santa Barbara County, CA	2	2	2	Metro	219871	5.8	83185	98.1	65029	15.2	17.8847	17.2305	29.2079	35.6769
06085	CA	Santa Clara County, CA	1	1	1	Metro	1012385	4.8	141161	166.4	128955	6.9	10.7168	13.4699	20.4853	55.328
06087	CA	Santa Cruz County, CA	2	2	2	Metro	133124	6.9	90370	106.5	27132	10.6	11.2898	15.8005	30.4294	42.4802
06089	CA	Shasta County, CA	3	3	2	Metro	72994	6.9	60187	70.9	25141	14	8.10425	25.78	43.361	22.7547
06091	CA	Sierra County, CA	8	8	7	Non-metro	1308	6.1	60659	71.5	398	12.3	6.44731	33.0369	36.6385	23.8773
06093	CA	Siskiyou County, CA	6	7	6	Non-metro	16704	8.1	50069	59	7301	16.8	9.44482	27.015	41.5417	21.9985
06095	CA	Solano County, CA	2	2	2	Metro	200674	7.4	87348	103	44037	10	11.1213	23.7671	36.912	28.1997
06097	CA	Sonoma County, CA	2	2	2	Metro	243679	5.5	92999	109.6	43661	9.1	10.7623	18.0752	33.316	37.8466
06099	CA	Stanislaus County, CA	2	2	2	Metro	240200	8.3	73151	86.2	76921	14.1	19.6704	30.1116	32.0002	18.2178
06101	CA	Sutter County, CA	3	3	2	Metro	45375	8.9	63246	74.6	15224	15.5	20.4459	24.1052	34.826	20.6229
06103	CA	Tehama County, CA	4	4	5	Non-metro	25616	7.2	53654	63.2	10107	15.6	12.9174	30.0782	38.8343	18.1701
06105	CA	Trinity County, CA	8	8	6	Non-metro	4556	6.3	45508	53.6	3010	19.1	4.74787	44.6029	31.4666	19.1827
06107	CA	Tulare County, CA	2	2	2	Metro	201229	10.6	57398	67.7	88367	18.7	26.5063	26.3557	31.521	15.617
06109	CA	Tuolumne County, CA	4	4	5	Non-metro	20102	7.3	61396	72.4	6848	13.2	7.54076	24.6518	43.3695	24.4379
06111	CA	Ventura County, CA	2	2	2	Metro	407465	6.2	95819	113	73968	8.9	14.6302	19.6688	30.9882	34.7129
06113	CA	Yolo County, CA	1	1	1	Metro	106662	5.9	76247	89.9	30708	14.8	12.1215	17.977	26.6306	43.2709
06115	CA	Yuba County, CA	3	3	2	Metro	30980	8.4	60764	71.6	12784	15.6	17.3372	25.3973	39.907	17.3585
08001	CO	Adams County, CO	1	1	1	Metro	278583	6.2	80831	98.3	51680	10	15.1854	28.7495	28.9118	27.1532
08003	CO	Alamosa County, CO	7	7	11	Non-metro	8098	6	51009	62	2887	18.3	10.1866	27.6639	33.9349	28.2145
08005	CO	Arapahoe County, CO	1	1	1	Metro	370311	5.8	84308	102.5	56744	8.7	7.81126	19.3898	27.8772	44.9217
08007	CO	Archuleta County, CO	7	7	10	Non-metro	6938	5.3	68025	82.7	1556	11.4	5.48142	23.9512	31.1318	39.4355
08009	CO	Baca County, CO	9	9	12	Non-metro	2038	2.3	44257	53.8	697	20.3	14.1773	30.7907	30.6709	24.361
08011	CO	Bent County, CO	7	9	12	Non-metro	1773	6.6	37185	45.2	1284	30	16.6002	43.0715	24.83	15.4982
08013	CO	Boulder County, CO	2	2	2	Metro	197814	4.4	90327	109.8	34103	10.7	4.27048	11.2478	21.2514	63.2304
08014	CO	Broomfield County/city, CO	1	1	1	Metro	41544	4.6	106413	129.4	3680	4.9	3.73902	12.5024	25.377	58.3816
08015	CO	Chaffee County, CO	7	6	11	Non-metro	9671	4.4	65987	80.2	1952	10.4	6.9568	24.7389	26.8794	41.4249
08017	CO	Cheyenne County, CO	9	9	12	Non-metro	1063	2.4	58544	71.2	215	12.9	7.02041	31.3469	38.2041	23.4286
08019	CO	Clear Creek County, CO	1	1	1	Metro	6074	5.5	78312	95.2	712	7.6	3.37564	18.6968	22.8968	55.0307
08021	CO	Conejos County, CO	9	9	12	Non-metro	3914	5.1	45931	55.9	1268	16.7	10.225	33.0454	32.0812	24.6485
08023	CO	Costilla County, CO	9	9	12	Non-metro	1798	6.4	35416	43.1	835	23.1	11.6546	30.3783	34.3141	23.653
08025	CO	Crowley County, CO	8	8	7	Non-metro	1388	5.6	38049	46.3	1241	37.8	18.9692	43.832	24.4572	12.7416
08027	CO	Custer County, CO	8	8	7	Non-metro	2233	4.3	63505	77.2	519	10.5	3.06311	21.0193	39.4508	36.4669
08029	CO	Delta County, CO	6	6	6	Non-metro	13670	5.7	52403	63.7	4325	13.9	9.99607	36.5999	28.9052	24.4989
08031	CO	Denver County/city, CO	1	1	1	Metro	430927	5.9	81262	98.8	82086	11.7	9.4515	15.3924	20.9075	54.2486
08033	CO	Dolores County, CO	9	9	12	Non-metro	1122	5	55157	67.1	332	13.9	4.71945	39.6434	29.3131	26.3241
08035	CO	Douglas County, CO	1	1	1	Metro	202593	4.1	129839	157.9	10490	2.9	2.10725	11.9706	25.9176	60.0046
08037	CO	Eagle County, CO	5	5	8	Non-metro	34608	4.8	94928	115.4	3922	7.1	7.60367	16.8021	23.7883	51.8059
08039	CO	Elbert County, CO	1	1	1	Metro	15609	3.9	114853	139.7	1447	5.4	3.28429	24.7504	36.3479	35.6174
08041	CO	El Paso County, CO	2	2	2	Metro	354358	5.7	79094	96.2	68718	9.6	5.19876	19.7787	34.8418	40.1807
08043	CO	Fremont County, CO	4	4	5	Non-metro	14916	7.5	51732	62.9	6608	15.9	10.1614	38.3641	31.2516	20.2229
08045	CO	Garfield County, CO	5	5	8	Non-metro	30460	5.1	78940	96	5667	9.2	10.7003	24.2288	31.3768	33.6941
08047	CO	Gilpin County, CO	1	1	1	Metro	3908	6.1	82370	100.2	406	6.9	5.56033	16.681	33.8772	43.8815
08049	CO	Grand County, CO	7	9	10	Non-metro	9160	4.6	78779	95.8	1135	7.2	5.33699	28.2122	28.6272	37.8237
08051	CO	Gunnison County, CO	7	7	11	Non-metro	11207	4	63872	77.7	2016	12.3	1.67851	16.9805	21.9982	59.3428
08053	CO	Hinsdale County, CO	9	9	12	Non-metro	423	3.8	66213	80.5	59	7.6	1.52478	14.3583	39.5172	44.5997
08055	CO	Huerfano County, CO	6	8	6	Non-metro	2549	8.6	46798	56.9	1261	18.6	7.09028	25.9783	40.8563	26.0752
08057	CO	Jackson County, CO	9	9	10	Non-metro	952	3.6	55535	67.5	201	14.8	14.3123	25.3717	32.8067	27.5093
08059	CO	Jefferson County, CO	1	1	1	Metro	337033	5.1	94401	114.8	41422	7.3	4.77164	19.1631	26.9359	49.1294
08061	CO	Kiowa County, CO	9	9	12	Non-metro	926	3.5	61430	74.7	180	12.5	8.8172	28.3871	44.8387	17.957
08063	CO	Kit Carson County, CO	7	9	11	Non-metro	4074	3.2	56272	68.4	832	12.1	12.2551	29.8458	39.8499	18.0492
08065	CO	Lake County, CO	6	9	4	Non-metro	4668	4.8	64416	78.3	828	11.3	5.72403	26.3647	28.677	39.2343
08067	CO	La Plata County, CO	4	6	5	Non-metro	30383	5.5	74774	90.9	5521	10.1	4.1645	21.34	27.5322	46.9633
08069	CO	Larimer County, CO	2	2	2	Metro	207700	4.7	78681	95.7	39476	11.2	3.67325	16.7036	28.7362	50.887
08071	CO	Las Animas County, CO	7	7	11	Non-metro	6194	7	42708	51.9	2920	21	11.5011	27.078	44.8722	16.5487
08073	CO	Lincoln County, CO	8	8	7	Non-metro	2242	4.5	51975	63.2	699	14.9	11.2539	41.3276	24.6729	22.7457
08075	CO	Logan County, CO	7	6	8	Non-metro	10372	4.7	53234	64.7	2982	16.4	8.92833	37.5017	33.8519	19.7181
08077	CO	Mesa County, CO	3	3	2	Metro	77004	5.8	63531	77.3	16238	10.6	7.72302	28.8494	33.3951	30.0324
08079	CO	Mineral County, CO	9	9	12	Non-metro	444	5.4	62213	75.7	89	9.6	2.18978	15.7664	24.3796	57.6642
08081	CO	Moffat County, CO	7	7	8	Non-metro	6895	5.1	64133	78	1409	10.8	8.6942	41.3724	29.3915	20.5419
08083	CO	Montezuma County, CO	6	6	6	Non-metro	12480	6	53337	64.9	3957	15.2	8.69264	31.0245	30.2188	30.064
08085	CO	Montrose County, CO	4	5	5	Non-metro	21185	5.4	56686	68.9	5370	12.5	10.6957	33.171	28.4166	27.7167
08087	CO	Morgan County, CO	6	6	3	Non-metro	15441	5.3	61849	75.2	3524	12.4	17.3402	31.725	33.2027	17.7321
08089	CO	Otero County, CO	6	6	6	Non-metro	7980	6.6	45658	55.5	3555	19.7	11.9611	32.5924	37.1252	18.3213
08091	CO	Ouray County, CO	9	9	10	Non-metro	2562	4.9	80686	98.1	323	6.4	2.53892	13.7006	34.2036	49.5569
08093	CO	Park County, CO	1	1	1	Metro	11375	4.2	84361	102.6	1280	7.3	2.44006	23.0889	38.9845	35.4866
08095	CO	Phillips County, CO	9	9	10	Non-metro	2404	3.1	56577	68.8	529	11.9	10.8901	29.4336	33.412	26.2643
08097	CO	Pitkin County, CO	7	7	8	Non-metro	10526	5.9	96316	117.1	1155	6.7	1.82977	14.0307	21.0312	63.1084
08099	CO	Prowers County, CO	7	7	11	Non-metro	5998	4.9	48337	58.8	2251	19.2	14.5168	31.2077	36.0334	18.2421
08101	CO	Pueblo County, CO	3	3	2	Metro	77352	8	56311	68.5	26839	16.2	9.9643	29.5057	36.4619	24.0682
08103	CO	Rio Blanco County, CO	9	9	10	Non-metro	2801	5.9	65334	79.5	632	10.2	7.75961	34.8377	33.5943	23.8084
08105	CO	Rio Grande County, CO	7	9	11	Non-metro	5302	6.9	52353	63.7	1611	14.4	9.91102	28.4973	30.3139	31.2778
08107	CO	Routt County, CO	7	7	8	Non-metro	15234	4.6	93776	114	1484	6	3.03596	18.1891	28.7323	50.0427
08109	CO	Saguache County, CO	9	9	12	Non-metro	3351	6.2	43366	52.7	1392	21.6	11.5487	31.565	32.5036	24.3828
08111	CO	San Juan County, CO	9	9	10	Non-metro	567	3.9	54146	65.8	101	13.8	4.34783	30.6159	23.3696	41.6667
08113	CO	San Miguel County, CO	9	9	12	Non-metro	5411	5.5	79742	97	729	9	1.81471	17.765	18.2585	62.1617
08115	CO	Sedgwick County, CO	9	9	10	Non-metro	1136	4	45645	55.5	328	14.2	8.67288	25.7858	39.057	26.4843
08117	CO	Summit County, CO	5	5	8	Non-metro	21269	4.3	90297	109.8	2053	6.7	5.76715	16.8191	25.1559	52.2578
08119	CO	Teller County, CO	2	2	2	Metro	13211	5	76715	93.3	1968	7.9	2.95487	21.9313	37.1507	37.9632
08121	CO	Washington County, CO	9	9	10	Non-metro	2721	3.4	57522	70	544	11.6	9.46588	28.368	37.6855	24.4807
08123	CO	Weld County, CO	2	2	2	Metro	166748	5.8	84826	103.2	32543	9.8	11.6629	24.8622	32.8186	30.6563
08125	CO	Yuma County, CO	7	9	11	Non-metro	5455	3	56161	68.3	1315	13.5	15.1665	27.0927	33.3033	24.4374
10001	DE	Kent County, DE	3	3	2	Metro	80940	6.4	64670	90.3	21961	12.2	11.1179	33.142	29.4583	26.2818
10003	DE	New Castle County, DE	1	1	1	Metro	301965	5.5	74088	103.4	63059	11.4	7.50336	28.3292	25.8933	38.2742
10005	DE	Sussex County, DE	2	4	2	Metro	111025	5	70500	98.4	28006	11.5	9.89403	30.4217	27.9844	31.6999
11001	DC	District of Columbia	1	1	1	Metro	378103	6.8	91072	100	107307	16.8	7.30031	15.0261	15.0375	62.6361
12001	FL	Alachua County, FL	2	2	2	Metro	138216	3.8	56006	88.8	50668	19.1	6.36345	20.0494	26.903	46.6842
12003	FL	Baker County, FL	1	1	1	Metro	12133	3.8	60994	96.7	4187	16.1	14.936	42.3753	28.56	14.1286
12005	FL	Bay County, FL	3	3	2	Metro	85781	4	60106	95.3	24383	13.9	9.63504	28.0992	35.6332	26.6326
12007	FL	Bradford County, FL	6	6	4	Non-metro	10792	4.3	54911	87.1	4636	19.1	17.8669	38.9647	30.0015	13.1669
12009	FL	Brevard County, FL	2	2	2	Metro	289818	4.1	65280	103.5	68879	11.3	7.31609	26.1423	33.6478	32.8939
12011	FL	Broward County, FL	1	1	1	Metro	1032694	4.9	65536	103.9	244519	12.8	10.001	26.7762	28.2807	34.942
12013	FL	Calhoun County, FL	6	8	6	Non-metro	4836	4.6	43210	68.5	2488	20.6	20.6948	41.9968	26.2393	11.0691
12015	FL	Charlotte County, FL	3	3	2	Metro	73472	4.5	59547	94.4	20910	10.9	8.05944	33.6998	33.1089	25.1319
12017	FL	Citrus County, FL	3	3	2	Metro	47660	5.8	48237	76.5	24173	15.5	9.56763	37.6824	33.0646	19.6854
12019	FL	Clay County, FL	1	1	1	Metro	108413	3.6	76711	121.7	17574	8	7.47563	27.9104	37.0316	27.5823
12021	FL	Collier County, FL	2	2	2	Metro	181287	3.7	75799	120.2	39843	10.4	10.4582	25.9138	24.8931	38.735
12023	FL	Columbia County, FL	4	4	3	Non-metro	29371	4.6	52035	82.5	10722	16.5	14.2218	36.0526	33.6847	16.041
12027	FL	DeSoto County, FL	6	6	5	Non-metro	13630	4.2	43256	68.6	8117	25.5	26.8564	39.789	21.7648	11.5898
12029	FL	Dixie County, FL	6	8	7	Non-metro	5841	4.5	39029	61.9	3599	23.4	19.2348	48.2786	24.5067	7.97987
12031	FL	Duval County, FL	1	1	1	Metro	493790	4.5	60121	95.3	146090	14.9	9.27735	27.9427	30.5382	32.2418
12033	FL	Escambia County, FL	2	2	2	Metro	145719	4.6	54492	86.4	56350	18.5	9.23442	27.5479	35.1473	28.0703
12035	FL	Flagler County, FL	2	2	2	Metro	48525	4.7	65783	104.3	12373	10.3	7.74778	30.9537	32.9278	28.3707
12037	FL	Franklin County, FL	6	8	6	Non-metro	4714	3.9	44684	70.9	2277	21	19.6311	32.2135	27.2053	20.9501
12039	FL	Gadsden County, FL	2	2	2	Metro	18642	5.6	45678	72.4	10645	25.8	19.6944	35.1686	25.4686	19.6683
12041	FL	Gilchrist County, FL	2	2	2	Metro	7275	3.8	52168	82.7	2644	15.3	14.0132	39.0772	32.2761	14.6336
12043	FL	Glades County, FL	6	8	4	Non-metro	4968	4.4	46389	73.6	2123	19.2	26.8889	34.5491	25.5826	12.9794
12045	FL	Gulf County, FL	3	8	2	Metro	5273	3.7	51684	82	2190	15.7	14.2761	34.1026	30.2198	21.4015
12047	FL	Hamilton County, FL	6	8	6	Non-metro	4203	6	39522	62.7	2933	25.7	22.9234	44.1413	23.6958	9.23957
12049	FL	Hardee County, FL	6	6	3	Non-metro	8892	4.9	45964	72.9	5268	21.9	22.0614	47.0418	20.5356	10.3613
12051	FL	Hendry County, FL	4	4	3	Non-metro	15346	6.4	48841	77.5	8678	21.7	30.4898	36.4425	22.5842	10.4836
12053	FL	Hernando County, FL	1	1	1	Metro	73851	5.2	56443	89.5	23828	12	10.6411	32.6174	36.7385	20.003
12055	FL	Highlands County, FL	3	3	2	Metro	35239	5.9	47820	75.8	15428	15.1	13.7874	35.5223	32.407	18.2833
12057	FL	Hillsborough County, FL	1	1	1	Metro	772739	4.3	65818	104.4	208765	14.3	10.6936	25.9508	27.1106	36.2451
12059	FL	Holmes County, FL	6	8	6	Non-metro	6925	4.2	44139	70	3613	20	17.2937	45.7102	25.9865	11.0096
12061	FL	Indian River County, FL	3	3	2	Metro	65660	4.8	61351	97.3	18938	11.7	8.56374	26.6917	32.0189	32.7256
12063	FL	Jackson County, FL	6	6	6	Non-metro	17131	4.7	42721	67.8	8499	20.6	15.7686	39.6884	30.6651	13.8779
12065	FL	Jefferson County, FL	2	2	2	Metro	5559	4.3	56130	89	2181	16.4	14.8531	37.2437	28.3669	19.5363
12067	FL	Lafayette County, FL	9	9	12	Non-metro	2811	4	45732	72.5	1360	18.9	21.487	50.4604	19.9693	8.08322
12069	FL	Lake County, FL	1	1	1	Metro	159924	4.7	64662	102.6	39022	10	9.55559	30.5818	34.1851	25.6776
12071	FL	Lee County, FL	2	2	2	Metro	359008	4.2	66426	105.3	95012	12.2	9.89243	30.1856	29.7992	30.1228
12073	FL	Leon County, FL	2	2	2	Metro	155338	4.3	57246	90.8	45137	16.2	6.71473	19.168	26.6001	47.5172
12075	FL	Levy County, FL	6	2	6	Non-metro	16861	4.6	45494	72.2	8228	18.8	12.3574	41.7906	29.7507	16.1013
12077	FL	Liberty County, FL	8	8	7	Non-metro	2604	4.3	48271	76.6	1391	23.1	18.963	41.6244	22.5707	16.8419
12079	FL	Madison County, FL	6	8	6	Non-metro	7686	5	43444	68.9	3585	21.8	19.8264	35.7284	31.4903	12.955
12081	FL	Manatee County, FL	2	2	2	Metro	180690	4.1	67929	107.7	40642	9.9	9.2977	29.2929	28.5775	32.8319
12083	FL	Marion County, FL	2	2	2	Metro	143152	5	54555	86.5	50984	13.6	10.7573	35.1221	32.1318	21.9889
12085	FL	Martin County, FL	2	2	2	Metro	73673	3.6	67059	106.4	17768	11.4	7.59269	24.8208	32.4893	35.0972
12086	FL	Miami-Dade County, FL	1	1	1	Metro	1323692	5.5	58905	93.4	398855	15.2	17.3316	26.4829	23.6485	32.5369
12087	FL	Monroe County, FL	4	4	3	Non-metro	46003	3	68975	109.4	8907	11	7.77181	28.2606	27.6348	36.3328
12089	FL	Nassau County, FL	1	1	1	Metro	42888	3.5	78069	123.8	9280	9.9	8.16639	29.2649	30.565	32.0037
12091	FL	Okaloosa County, FL	3	2	2	Metro	99698	3.4	69053	109.5	20091	9.7	6.97784	24.6012	35.1467	33.2742
12093	FL	Okeechobee County, FL	4	4	3	Non-metro	17341	4.3	47642	75.6	7841	20.9	20.1009	35.6271	27.4372	16.8348
12095	FL	Orange County, FL	1	1	1	Metro	744702	5.1	64579	102.4	208064	14.9	10.5584	24.0081	28.0826	37.3509
12097	FL	Osceola County, FL	1	1	1	Metro	186594	6.2	60495	95.9	53195	13.3	12.3022	29.6226	31.5594	26.5159
12099	FL	Palm Beach County, FL	1	1	1	Metro	735244	4.4	70024	111.1	171280	11.6	11.021	23.1023	27.1184	38.7583
12101	FL	Pasco County, FL	1	1	1	Metro	247604	4.5	59555	94.5	67129	11.6	9.29281	33.1404	30.4532	27.1135
12103	FL	Pinellas County, FL	1	1	1	Metro	489255	4.1	61851	98.1	115468	12.3	7.49453	26.6097	30.8223	35.0734
12105	FL	Polk County, FL	2	2	2	Metro	328270	5.4	56344	89.4	115547	15.6	13.0883	33.9095	31.5608	21.4414
12107	FL	Putnam County, FL	4	4	3	Non-metro	27611	6	38759	61.5	19159	26.3	17.5517	41.7388	27.3853	13.3242
12109	FL	St. Johns County, FL	1	1	1	Metro	142837	3.1	94662	150.1	18142	6.3	4.99248	20.8692	26.7806	47.3576
12111	FL	St. Lucie County, FL	2	2	2	Metro	150839	5	62378	98.9	38819	11.4	11.4192	30.8032	32.7559	25.0217
12113	FL	Santa Rosa County, FL	2	2	2	Metro	84951	3.6	80837	128.2	16609	8.9	7.37462	27.3078	35.4167	29.9009
12115	FL	Sarasota County, FL	2	2	2	Metro	189591	4	71630	113.6	37895	8.6	5.89162	26.4142	29.4065	38.2876
12117	FL	Seminole County, FL	1	1	1	Metro	245888	4.1	70470	111.8	43726	9.4	6.14201	21.3116	30.8196	41.7268
12119	FL	Sumter County, FL	3	3	2	Metro	34967	5.4	69707	110.6	12096	9.5	7.47549	29.1792	29.6551	33.6902
12121	FL	Suwannee County, FL	6	6	6	Non-metro	17342	4.6	46284	73.4	8648	20.6	15.6899	40.4858	27.9449	15.8794
12123	FL	Taylor County, FL	6	6	6	Non-metro	8091	5.2	47083	74.7	3889	20.1	16.735	44.0926	25.2507	13.9217
12125	FL	Union County, FL	6	8	4	Non-metro	4495	3.8	48667	77.2	2536	22.7	22.069	39.2358	28.6654	10.0297
12127	FL	Volusia County, FL	2	2	2	Metro	256378	4.7	58246	92.4	75803	13.8	8.42153	30.8748	34.5498	26.1538
12129	FL	Wakulla County, FL	2	2	2	Metro	15426	3.2	71962	114.1	3164	10.1	11.5777	36.6724	32.0035	19.7464
12131	FL	Walton County, FL	3	2	2	Metro	33883	3.6	64779	102.7	9632	12.4	8.1025	28.1	30.6502	33.1473
12133	FL	Washington County, FL	6	3	6	Non-metro	9585	4.6	47930	76	4395	19.2	16.9336	42.6166	28.0472	12.4026
13001	GA	Appling County, GA	7	7	9	Non-metro	9309	3.6	46530	70	3292	18.2	21.5664	38.0607	30.3509	10.022
13003	GA	Atkinson County, GA	9	9	10	Non-metro	4434	2.9	40303	60.6	1983	23.8	29.5721	34.7293	24.3416	11.357
13005	GA	Bacon County, GA	7	9	9	Non-metro	4830	3.3	43154	64.9	2522	23.4	15.3332	38.2305	35.527	10.9093
13007	GA	Baker County, GA	3	8	2	Metro	1127	4.9	44106	66.3	728	25.9	14.3066	35.8637	30.8516	18.9781
13009	GA	Baldwin County, GA	4	4	5	Non-metro	17631	4.8	44685	67.2	9332	24.4	14.5283	31.8719	30.1483	23.4515
13011	GA	Banks County, GA	8	8	6	Non-metro	10311	2.6	60485	90.9	2363	12.8	20.5998	34.2738	28.0049	17.1214
13013	GA	Barrow County, GA	1	1	1	Metro	42196	2.9	67646	101.7	8262	9.6	12.3964	33.5535	32.8751	21.175
13015	GA	Bartow County, GA	1	1	1	Metro	51348	3.5	67604	101.6	12677	11.6	12.1259	37.2277	29.6138	21.0325
13017	GA	Ben Hill County, GA	7	7	8	Non-metro	5562	5.3	39863	59.9	3731	22.1	16.258	51.3389	20.2052	12.1979
13019	GA	Berrien County, GA	6	8	6	Non-metro	7641	3.8	46404	69.8	3091	17.2	18.7002	38.3737	28.0946	14.8315
13021	GA	Bibb County, GA	3	3	2	Metro	66983	5	47859	72	36780	24.5	13.4567	30.7143	29.9716	25.8574
13023	GA	Bleckley County, GA	6	6	6	Non-metro	4606	5.1	51770	77.8	2153	19	12.0721	31.9225	37.4433	18.5621
13025	GA	Brantley County, GA	3	3	2	Metro	7265	3.7	48076	72.3	3310	18.4	20.4181	43.3317	25.9259	10.3243
13027	GA	Brooks County, GA	3	3	2	Metro	6763	3.8	40936	61.6	3809	23.5	17.4746	37.1544	30.6965	14.6745
13029	GA	Bryan County, GA	2	2	2	Metro	19844	2.9	87334	131.3	3766	8.1	7.62982	25.0319	33.435	33.9032
13031	GA	Bulloch County, GA	4	4	5	Non-metro	38024	4.1	53105	79.8	16122	21.3	11.2949	28.7113	30.3655	29.6283
13033	GA	Burke County, GA	2	2	2	Metro	9109	5.8	46977	70.6	4961	20.7	15.3298	37.7888	32.2254	14.6561
13035	GA	Butts County, GA	1	1	1	Metro	11150	3.6	61471	92.4	3195	14	16.2754	42.7286	27.9343	13.0617
13037	GA	Calhoun County, GA	8	8	7	Non-metro	2214	4.1	38232	57.5	1380	34	23.8129	39.6486	25.1662	11.3723
13039	GA	Camden County, GA	4	4	3	Non-metro	21522	3.2	63482	95.5	6323	11.8	7.45756	32.4287	38.4533	21.6604
13043	GA	Candler County, GA	7	9	9	Non-metro	6009	3	41593	62.5	2371	22	22.4925	35.5425	29.7349	12.2301
13045	GA	Carroll County, GA	1	1	1	Metro	56235	3.7	59894	90.1	19224	16.3	15.4699	34.2908	29.0074	21.2319
13047	GA	Catoosa County, GA	2	2	2	Metro	32865	2.8	64245	96.6	7873	11.6	10.5386	32.3164	33.9091	23.2359
13049	GA	Charlton County, GA	6	8	4	Non-metro	4955	3.2	47229	71	2575	24.6	15.9076	45.2122	26.7496	12.1306
13051	GA	Chatham County, GA	2	2	2	Metro	143440	4.3	61527	92.5	43618	15.5	8.57571	24.8941	30.4581	36.072
13053	GA	Chattahoochee County, GA	2	2	2	Metro	1906	4.5	53786	80.9	1114	16.5	4.04676	23.4038	42.536	30.0135
13055	GA	Chattooga County, GA	6	6	5	Non-metro	9478	4.8	42974	64.6	4768	20.2	26.8071	38.3819	25.3371	9.47393
13057	GA	Cherokee County, GA	1	1	1	Metro	139672	2.6	96997	145.8	18933	7	7.82557	22.5658	30.1099	39.4988
13059	GA	Clarke County, GA	3	3	2	Metro	58531	3.9	49145	73.9	25418	21.5	10.1331	18.6419	23.2771	47.9479
13061	GA	Clay County, GA	9	9	12	Non-metro	879	9.9	35957	54.1	686	24.3	16.7789	34.3863	32.2631	16.5717
13063	GA	Clayton County, GA	1	1	1	Metro	140190	6.3	51422	77.3	55143	18.9	14.5285	33.1519	31.7115	20.6081
13065	GA	Clinch County, GA	6	8	7	Non-metro	3030	3	44799	67.4	1590	23.9	26.0253	36.7768	24.3183	12.8796
13067	GA	Cobb County, GA	1	1	1	Metro	423814	3.2	87532	131.6	72765	9.6	6.96816	17.7822	25.5532	49.6964
13069	GA	Coffee County, GA	7	7	8	Non-metro	18754	4.1	36708	55.2	10440	26	21.7187	39.4311	25.9631	12.8871
13071	GA	Colquitt County, GA	6	6	5	Non-metro	22172	3.2	44485	66.9	10027	22.4	22.3059	37.0024	25.9817	14.7099
13073	GA	Columbia County, GA	2	2	2	Metro	76129	2.7	87281	131.2	11580	7.3	6.79925	23.0239	32.7471	37.4297
13075	GA	Cook County, GA	6	6	6	Non-metro	8167	3.4	44995	67.7	3435	20.1	18.0534	34.4088	31.531	16.0068
13077	GA	Coweta County, GA	1	1	1	Metro	76347	3.3	85182	128.1	12129	8.1	9.22649	26.0196	30.6074	34.1465
13079	GA	Crawford County, GA	3	3	2	Metro	5455	3.8	54442	81.9	1962	16.3	19.0029	41.4428	28.2815	11.2727
13081	GA	Crisp County, GA	6	6	5	Non-metro	10039	8.6	41505	62.4	4729	24.2	17.8318	39.0235	29.0535	14.0912
13083	GA	Dade County, GA	2	2	2	Metro	7916	2.7	64054	96.3	1728	11.3	13.5559	36.6566	31.4769	18.3106
13085	GA	Dawson County, GA	1	1	1	Metro	13137	2.7	76903	115.6	2556	9	12.0027	21.8653	30.6706	35.4615
13087	GA	Decatur County, GA	6	6	5	Non-metro	11445	3.6	42960	64.6	6635	23.8	17.6855	34.6445	32.6829	14.987
13089	GA	DeKalb County, GA	1	1	1	Metro	400986	4.5	70756	106.4	108081	14.5	8.88286	20.2691	24.1898	46.6582
13091	GA	Dodge County, GA	6	7	6	Non-metro	6982	4.3	40856	61.4	4620	25.6	13.4064	41.7181	30.1298	14.7457
13093	GA	Dooly County, GA	6	8	6	Non-metro	4930	7.4	43270	65.1	2108	22.5	17.1789	42.5967	27.1824	13.042
13095	GA	Dougherty County, GA	3	3	2	Metro	37149	6.3	41985	63.1	21155	26.1	16.1061	29.555	31.0475	23.2915
13097	GA	Douglas County, GA	1	1	1	Metro	74094	4.3	66162	99.5	18540	12.8	9.69064	30.1475	30.3008	29.861
13099	GA	Early County, GA	6	8	6	Non-metro	4341	5	38817	58.4	2730	26.1	20.2218	40.7937	24.9927	13.9918
13101	GA	Echols County, GA	3	3	2	Metro	1882	2.8	42241	63.5	794	21.6	17.6134	46.3672	22.0608	13.9586
13103	GA	Effingham County, GA	2	2	2	Metro	33189	3	76626	115.2	6045	9.2	9.85922	33.5972	31.3556	25.188
13105	GA	Elbert County, GA	6	6	6	Non-metro	7813	4.8	42866	64.5	3710	19.2	18.2961	40.5287	27.1101	14.0651
13107	GA	Emanuel County, GA	7	7	9	Non-metro	8670	5.2	45252	68	5156	24.1	20.8669	40.9088	26.6156	11.6087
13109	GA	Evans County, GA	6	8	6	Non-metro	5129	3.5	41847	62.9	2447	23.9	20.9749	38.2079	24.4588	16.3584
13111	GA	Fannin County, GA	8	8	4	Non-metro	11747	2.9	54446	81.9	3397	13.2	12.1865	34.3791	30.2296	23.2048
13113	GA	Fayette County, GA	1	1	1	Metro	58281	2.9	92319	138.8	7752	6.5	4.69281	20.6834	27.378	47.2458
13115	GA	Floyd County, GA	3	3	2	Metro	43502	3.7	59685	89.7	15376	16.2	15.8468	32.6292	29.2135	22.3104
13117	GA	Forsyth County, GA	1	1	1	Metro	127280	2.5	120919	181.8	13636	5.3	6.08988	14.6362	23.0789	56.195
13119	GA	Franklin County, GA	8	8	6	Non-metro	9984	3.7	48045	72.2	3792	16.5	19.1201	33.2769	30.7577	16.8453
13121	GA	Fulton County, GA	1	1	1	Metro	569596	4.6	82820	124.5	142028	13.7	6.39769	16.093	20.4552	57.0541
13123	GA	Gilmer County, GA	6	6	4	Non-metro	12325	3.1	57970	87.2	4449	14	14.0269	34.8796	27.6785	23.4151
13125	GA	Glascock County, GA	9	9	12	Non-metro	1245	2.7	49175	73.9	436	15.3	17.8158	39.3558	29.8943	12.9341
13127	GA	Glynn County, GA	3	3	2	Metro	39024	3.8	60685	91.2	13760	16.5	11.85	26.7871	30.7421	30.6208
13129	GA	Gordon County, GA	4	4	3	Non-metro	28742	3.2	56053	84.3	7364	12.8	22.1421	34.9726	26.2033	16.682
13131	GA	Grady County, GA	6	6	6	Non-metro	11000	3.2	42171	63.4	5741	22.4	19.067	36.1606	28.9567	15.8157
13133	GA	Greene County, GA	6	8	4	Non-metro	7239	3.7	65261	98.1	2716	14	11.9392	30.3638	24.2741	33.4228
13135	GA	Gwinnett County, GA	1	1	1	Metro	492929	3.5	75021	112.8	102953	10.8	11.8081	22.4976	26.7843	38.91
13137	GA	Habersham County, GA	6	6	5	Non-metro	18504	3.6	55987	84.2	5918	13.3	19.2884	33.6772	24.0921	22.9423
13139	GA	Hall County, GA	3	3	2	Metro	104554	2.7	68057	102.3	24666	12.1	18.9492	28.3676	27.1882	25.495
13141	GA	Hancock County, GA	7	9	8	Non-metro	2513	6.3	35830	53.9	2228	30.5	24.9053	35.9406	29.5286	9.62559
13143	GA	Haralson County, GA	1	1	1	Metro	12772	3.5	62472	93.9	4514	14.9	15.901	38.9964	27.2368	17.8657
13145	GA	Harris County, GA	2	2	2	Metro	16830	2.9	80911	121.7	2899	8.2	6.56946	26.5955	34.4153	32.4197
13147	GA	Hart County, GA	6	6	6	Non-metro	11631	3.9	59149	88.9	4075	15.8	17.142	34.4884	30.1111	18.2585
13149	GA	Heard County, GA	1	1	1	Metro	5247	3.9	50379	75.7	1969	17.2	15.9276	42.4057	30.0586	11.6081
13151	GA	Henry County, GA	1	1	1	Metro	118859	4.2	76577	115.1	23188	9.5	7.53117	31.88	33.0981	27.4907
13153	GA	Houston County, GA	3	3	2	Metro	71257	3.7	71609	107.7	19058	11.6	7.01974	27.2292	33.7471	32.004
13155	GA	Irwin County, GA	7	9	9	Non-metro	3555	4.5	44540	67	1817	21.4	18.257	36.3455	28.5802	16.8173
13157	GA	Jackson County, GA	4	4	3	Non-metro	42144	2.4	72486	109	9491	11.9	12.1989	32.335	28.9422	26.5239
13159	GA	Jasper County, GA	1	1	1	Metro	7076	3.2	61354	92.3	2232	14.7	10.3795	44.1323	27.1876	18.3007
13161	GA	Jeff Davis County, GA	7	9	9	Non-metro	6107	4	42192	63.4	2861	19.4	19.4196	38.1805	30.8943	11.5056
13163	GA	Jefferson County, GA	6	8	7	Non-metro	6669	4.9	42461	63.8	3037	20.3	19.564	41.4502	28.1706	10.8152
13165	GA	Jenkins County, GA	6	9	6	Non-metro	3192	4.8	38497	57.9	2052	27.4	18.4501	44.4377	28.0611	9.05101
13167	GA	Johnson County, GA	7	9	8	Non-metro	4128	3.6	37703	56.7	2041	26.7	23.7508	43.7989	22.953	9.49729
13169	GA	Jones County, GA	3	3	2	Metro	13473	3.1	61509	92.5	3513	12.5	8.38119	41.4282	32.305	17.8856
13171	GA	Lamar County, GA	1	6	1	Metro	8263	4.2	55933	84.1	2550	14.1	10.5606	35.8784	36.074	17.487
13173	GA	Lanier County, GA	3	3	2	Metro	3817	3.9	47789	71.9	1924	19.8	13.1831	41.0108	27.3862	18.4199
13175	GA	Laurens County, GA	5	4	8	Non-metro	19714	4.3	47905	72	10614	21.9	13.5074	41.7071	27.7083	17.0772
13177	GA	Lee County, GA	3	3	2	Metro	15053	3.1	76546	115.1	3163	9.8	8.0536	27.1556	32.1533	32.6375
13179	GA	Liberty County, GA	3	3	2	Metro	26234	4	50696	76.2	11429	18.1	7.80232	31.9667	40.0101	20.2209
13181	GA	Lincoln County, GA	2	2	2	Metro	3540	4	50080	75.3	1266	16.5	12.7656	41.6857	29.3064	16.2423
13183	GA	Long County, GA	3	3	2	Metro	8432	3.1	55601	83.6	2467	14.6	16.1759	41.5463	29.3148	12.963
13185	GA	Lowndes County, GA	3	3	2	Metro	51231	4.1	46565	70	27652	24.4	10.3588	31.9195	31.6356	26.086
13187	GA	Lumpkin County, GA	6	1	4	Non-metro	17595	2.7	64077	96.3	4246	13.6	12.4398	29.3378	26.1953	32.0272
13189	GA	McDuffie County, GA	2	2	2	Metro	8508	5.2	44597	67.1	4182	19.6	14.4645	40.0884	27.0656	18.3815
13191	GA	McIntosh County, GA	3	3	2	Metro	6101	3.7	47651	71.6	2367	21.4	17.4619	36.6487	28.0802	17.8091
13193	GA	Macon County, GA	6	8	6	Non-metro	4682	6.5	35660	53.6	3132	30.3	27.3907	39.1214	23.4265	10.0614
13195	GA	Madison County, GA	3	3	2	Metro	13456	3.1	56526	85	4611	15.1	16.8878	34.1602	29.3626	19.5895
13197	GA	Marion County, GA	2	2	2	Metro	3248	3.7	39717	59.7	1580	21.3	24.0957	36.6537	27.0636	12.187
13199	GA	Meriwether County, GA	1	1	1	Metro	8900	5.1	46799	70.4	4468	21.7	17.0745	42.4727	27.33	13.1228
13201	GA	Miller County, GA	8	9	7	Non-metro	2803	3	44814	67.4	1400	24.2	17.3134	29.9116	33.1041	19.6709
13205	GA	Mitchell County, GA	6	6	6	Non-metro	8211	5	42539	64	4790	24.7	16.5487	36.2355	34.9285	12.2873
13207	GA	Monroe County, GA	3	3	2	Metro	12959	3.2	65697	98.8	3221	11.7	11.5705	34.8579	25.0139	28.5577
13209	GA	Montgomery County, GA	9	9	8	Non-metro	3824	4.2	47618	71.6	1647	20.8	16.1042	38.5032	25.8087	19.5838
13211	GA	Morgan County, GA	1	1	1	Metro	9532	3.2	67187	101	2222	10.9	10.627	35.4513	24.0448	29.8768
13213	GA	Murray County, GA	3	3	2	Metro	15380	4.3	53297	80.1	6208	15.7	23.8497	35.4083	29.3904	11.3515
13215	GA	Muscogee County, GA	2	2	2	Metro	76318	5.2	52090	78.3	40496	20.4	11.4511	27.1146	33.0139	28.4205
13217	GA	Newton County, GA	1	1	1	Metro	53489	4.4	71366	107.3	14185	12.5	10.334	33.0706	34.0174	22.578
13219	GA	Oconee County, GA	3	3	2	Metro	20071	2.2	112581	169.3	2577	6	4.51683	16.0874	25.9363	53.4595
13221	GA	Oglethorpe County, GA	3	3	2	Metro	6953	2.9	57215	86	2010	13.4	12.5569	38.9047	25.8732	22.6651
13223	GA	Paulding County, GA	1	1	1	Metro	89524	3	89632	134.8	13209	7.6	8.99127	30.0665	34.3977	26.5445
13225	GA	Peach County, GA	3	3	2	Metro	11995	4.8	54921	82.6	5304	19.5	14.0017	32.2133	30.8859	22.8992
13227	GA	Pickens County, GA	1	1	1	Metro	15564	2.8	72539	109.1	3452	10.3	9.94437	35.6194	30.1539	24.2823
13229	GA	Pierce County, GA	6	8	5	Non-metro	8638	3.1	51688	77.7	3052	15.4	13.3011	41.9416	27.7572	17.0001
13231	GA	Pike County, GA	1	1	1	Metro	8997	2.8	75668	113.8	1859	9.7	11.9332	37.2549	30.6602	20.1517
13233	GA	Polk County, GA	4	4	3	Non-metro	18448	3.6	49061	73.8	7598	17.7	17.1093	42.6244	25.911	14.3553
13235	GA	Pulaski County, GA	3	8	2	Metro	4027	3.8	45594	68.6	1862	20.9	19.2391	35.9511	31.9293	12.8804
13237	GA	Putnam County, GA	6	8	4	Non-metro	8658	4	55826	83.9	3635	16.2	12.3739	34.1021	27.9274	25.5966
13239	GA	Quitman County, GA	9	8	11	Non-metro	765	4.7	38357	57.7	547	24.5	20.8876	37.1598	31.0059	10.9467
13241	GA	Rabun County, GA	7	9	10	Non-metro	7552	3.2	58463	87.9	2109	12.5	10.8071	29.9058	31.2434	28.0438
13243	GA	Randolph County, GA	6	8	6	Non-metro	2369	5.2	34883	52.5	1702	28.1	18.8519	34.798	33.9239	12.4262
13245	GA	Richmond County, GA	2	2	2	Metro	83932	5.3	47816	71.9	41249	21.4	12.4217	32.2024	31.8203	23.5556
13247	GA	Rockdale County, GA	1	1	1	Metro	44637	4.5	65746	98.9	12697	13.6	10.4549	28.3799	33.0393	28.1258
13249	GA	Schley County, GA	8	8	5	Non-metro	2132	3.8	53369	80.2	718	16.1	14.9056	34.6472	32.4942	17.953
13251	GA	Screven County, GA	6	8	6	Non-metro	5097	5.6	45061	67.8	2769	20.3	15.0732	37.9317	31.2683	15.7268
13253	GA	Seminole County, GA	6	8	6	Non-metro	3084	3.7	41917	63	2124	23.3	12.0633	40.3404	30.5912	17.0051
13255	GA	Spalding County, GA	1	1	1	Metro	29015	4.6	52902	79.5	14186	21.3	16.3664	39.1764	26.14	18.3172
13257	GA	Stephens County, GA	7	7	8	Non-metro	10435	4.3	47909	72	4391	16.7	16.3437	40.75	26.9119	15.9943
13259	GA	Stewart County, GA	8	2	6	Non-metro	2555	3.8	37318	56.1	1288	31.4	27.4271	36.0354	20.7317	15.8058
13261	GA	Sumter County, GA	6	6	5	Non-metro	12306	5.7	39008	58.7	7727	27.9	16.2637	35.8646	25.6964	22.1753
13263	GA	Talbot County, GA	8	2	4	Non-metro	2784	4.5	42646	64.1	1333	23.3	16.5722	41.4872	26.5473	15.3933
13265	GA	Taliaferro County, GA	8	8	7	Non-metro	536	5	40045	60.2	358	23	15.6923	42.0769	30.7692	11.4615
13267	GA	Tattnall County, GA	6	8	6	Non-metro	9545	3.2	44225	66.5	5359	28	21.7168	39.663	24.645	13.9751
13269	GA	Taylor County, GA	8	8	7	Non-metro	2901	6	41030	61.7	1744	22.7	26.0058	38.8003	18.8655	16.3284
13271	GA	Telfair County, GA	7	9	11	Non-metro	3726	7.1	38091	57.3	3027	30.2	24.5431	47.6147	19.7954	8.0469
13273	GA	Terrell County, GA	3	3	2	Metro	3542	6.3	40549	61	2309	26.6	18.1385	37.4938	31.3929	12.9748
13275	GA	Thomas County, GA	4	4	5	Non-metro	17434	4.2	50154	75.4	8615	19.1	13.6762	31.4389	31.0631	23.8218
13277	GA	Tift County, GA	5	5	8	Non-metro	21106	3.4	48717	73.3	8484	21.4	16.0809	33.2975	31.9057	18.7159
13279	GA	Toombs County, GA	7	7	8	Non-metro	12067	4.5	45253	68	6087	22.9	17.0376	36.5381	30.0572	16.367
13281	GA	Towns County, GA	9	9	12	Non-metro	4037	4	51810	77.9	1585	13.6	7.76638	27.7894	32.4576	31.9866
13283	GA	Treutlen County, GA	7	9	9	Non-metro	2629	4.3	40947	61.6	1300	21.8	26.4299	44.1421	15.7288	13.6993
13285	GA	Troup County, GA	4	4	3	Non-metro	37206	4.4	49557	74.5	10559	15.6	11.7488	36.6883	31.2538	20.3091
13287	GA	Turner County, GA	6	9	6	Non-metro	3266	6.3	37477	56.4	2247	26.2	20.4534	34.8171	34.2214	10.508
13289	GA	Twiggs County, GA	3	3	2	Metro	2769	5.2	47382	71.2	1634	21.1	20.6965	42.4544	26.2023	10.6468
13291	GA	Union County, GA	9	8	12	Non-metro	11116	2.7	59494	89.5	3035	12	11.835	32.5385	30.1389	25.4876
13293	GA	Upson County, GA	6	6	3	Non-metro	11599	4	47140	70.9	5129	18.8	15.5837	37.8123	31.2303	15.3737
13295	GA	Walker County, GA	2	2	2	Metro	30754	3.2	47810	71.9	9524	14.2	14.9652	35.473	29.8927	19.6691
13297	GA	Walton County, GA	1	1	1	Metro	47033	3.2	73839	111	10602	10.7	12.9429	32.0702	30.709	24.2779
13299	GA	Ware County, GA	5	5	8	Non-metro	15433	3.7	43065	64.8	8158	24.3	18.409	39.8709	26.5834	15.1367
13301	GA	Warren County, GA	8	8	7	Non-metro	2686	4.7	40361	60.7	1321	25.6	27.9252	37.1614	23.8624	11.0509
13303	GA	Washington County, GA	7	7	9	Non-metro	6875	5	46051	69.2	4057	22.6	15.8041	43.9073	22.8636	17.425
13305	GA	Wayne County, GA	6	6	5	Non-metro	11864	3.8	46314	69.6	6988	24.7	14.5339	44.6578	26.6841	14.1243
13307	GA	Webster County, GA	8	8	6	Non-metro	994	4.5	44084	66.3	481	20.4	18.8414	33.8795	37.9754	9.30369
13309	GA	Wheeler County, GA	9	9	9	Non-metro	1629	5.5	35664	53.6	1692	33.2	23.5184	44.3656	19.3656	12.7504
13311	GA	White County, GA	6	8	6	Non-metro	16612	2.6	61473	92.4	3456	12.5	14.3761	31.2368	31.2619	23.1252
13313	GA	Whitfield County, GA	3	3	2	Metro	43090	4	56973	85.7	13655	13.4	25.7231	31.5592	24.1406	18.5771
13315	GA	Wilcox County, GA	8	9	6	Non-metro	2720	4.8	38449	57.8	1897	27.6	19.5622	39.8489	26.9616	13.6273
13317	GA	Wilkes County, GA	6	8	6	Non-metro	3658	4.6	42567	64	1879	20.1	17.377	44.6187	22.3664	15.6379
13319	GA	Wilkinson County, GA	8	8	7	Non-metro	3656	4.2	46475	69.9	1832	21.2	10.6174	47.9909	29.3368	12.0549
13321	GA	Worth County, GA	3	3	2	Metro	8820	4	48943	73.6	4178	20.6	14.5467	44.2076	31.737	9.50865
15001	HI	Hawaii County, HI	5	5	8	Non-metro	93899	5.8	67896	79.4	29361	14.7	7.09883	29.1688	33.0688	30.6635
15003	HI	Honolulu County/city, HI	2	1	2	Metro	452578	5.6	90176	105.4	96646	10	7.2931	25.4218	30.6469	36.6381
15007	HI	Kauai County, HI	5	5	8	Non-metro	36189	8.1	76719	89.7	8101	11.2	7.49725	28.8938	33.2384	30.3705
15009	HI	Maui County, HI	3	3	2	Metro	87321	7.7	75421	88.2	18548	11.4	7.45631	30.1722	32.2356	30.1358
16001	ID	Ada County, ID	2	2	2	Metro	267054	3.2	79345	119.6	43285	8.7	4.69755	19.8425	32.6996	42.7603
16003	ID	Adams County, ID	9	9	12	Non-metro	1801	6.4	51829	78.2	590	12.8	5.96159	35.8842	36.8587	21.2955
16005	ID	Bannock County, ID	3	3	2	Metro	42608	3.5	60058	90.6	11121	12.9	6.6204	25.4655	38.404	29.51
16007	ID	Bear Lake County, ID	9	9	11	Non-metro	3126	2.9	60265	90.9	633	9.7	6.90386	35.2262	37.0877	20.7823
16009	ID	Benewah County, ID	6	8	7	Non-metro	4098	5.4	53667	80.9	1348	13.7	14.8578	34.3151	32.2258	18.6013
16011	ID	Bingham County, ID	4	6	5	Non-metro	24560	3.1	63576	95.9	5482	11.3	11.5827	32.3281	36.2389	19.8502
16013	ID	Blaine County, ID	7	7	8	Non-metro	12909	3.5	86735	130.8	1772	7.2	8.17953	24.6647	22.6298	44.526
16015	ID	Boise County, ID	2	2	2	Metro	3748	5.2	71545	107.9	962	12	4.56323	28.9928	39.3579	27.086
16017	ID	Bonner County, ID	6	6	5	Non-metro	21586	4.7	61940	93.4	5761	11.8	8.71306	30.1871	33.9348	27.1651
16019	ID	Bonneville County, ID	3	3	2	Metro	60745	2.8	69880	105.4	12383	9.8	8.03186	25.1672	34.9223	31.8786
16021	ID	Boundary County, ID	7	9	9	Non-metro	5646	4.3	55285	83.4	1506	12.1	13.1293	36.9933	31.7253	18.1521
16023	ID	Butte County, ID	3	3	2	Metro	1449	3.7	52221	78.7	417	15.8	9.61025	29.5782	44.5809	16.2306
16025	ID	Camas County, ID	9	9	8	Non-metro	703	3.1	57230	86.3	108	9.5	12.824	29.6044	30.5593	27.0123
16027	ID	Canyon County, ID	2	2	2	Metro	111415	3.9	64301	97	26280	11	13.0237	29.9315	35.4484	21.5964
16029	ID	Caribou County, ID	6	8	6	Non-metro	4104	3	66697	100.6	696	9.8	9.57565	34.2591	40.5021	15.6632
16031	ID	Cassia County, ID	7	6	8	Non-metro	13394	2.7	63356	95.5	2803	11.3	14.3049	28.9398	36.2639	20.4914
16033	ID	Clark County, ID	9	8	12	Non-metro	379	3.2	52838	79.7	113	14.3	38.3534	28.3133	18.0723	15.261
16035	ID	Clearwater County, ID	6	8	6	Non-metro	3032	6.3	53344	80.4	1208	14.8	8.24626	36.9952	36.6563	18.1022
16037	ID	Custer County, ID	8	8	7	Non-metro	2284	4.5	53846	81.2	554	12.6	8.70697	26.873	35.6378	28.7822
16039	ID	Elmore County, ID	6	6	5	Non-metro	12292	3.6	51436	77.6	3166	11.3	11.987	28.8744	38.2849	20.8537
16041	ID	Franklin County, ID	3	3	2	Metro	7376	2.5	59974	90.4	1192	8.2	7.90213	46.0431	28.8457	17.2091
16043	ID	Fremont County, ID	6	8	5	Non-metro	8193	2.8	58878	88.8	1546	11.8	10.1656	30.1214	38.3333	21.3797
16045	ID	Gem County, ID	2	2	2	Metro	8737	4	58562	88.3	2437	12.4	9.83764	34.7897	32.9225	22.4502
16047	ID	Gooding County, ID	7	8	9	Non-metro	9112	2.9	59174	89.2	1707	10.9	21.0029	33.8474	29.3503	15.7994
16049	ID	Idaho County, ID	6	8	6	Non-metro	6831	4.8	51056	77	2232	13.5	7.75461	34.7955	35.9904	21.4595
16051	ID	Jefferson County, ID	3	3	2	Metro	14983	2.6	75957	114.5	2540	8	7.43733	25.5105	40.28	26.7722
16053	ID	Jerome County, ID	7	3	8	Non-metro	13774	3	59040	89	3088	12.6	24.7071	28.5486	33.6418	13.1025
16055	ID	Kootenai County, ID	3	3	2	Metro	82612	4.2	68043	102.6	16927	9.5	6.44709	27.1335	39.6922	26.7272
16057	ID	Latah County, ID	4	4	5	Non-metro	19933	3.3	59436	89.6	5113	13.6	3.08493	21.0395	31.5549	44.3206
16059	ID	Lemhi County, ID	7	9	11	Non-metro	3711	5.2	57499	86.7	974	12	8.31255	31.3716	38.138	22.1779
16061	ID	Lewis County, ID	8	8	7	Non-metro	1671	5.5	50128	75.6	486	13.2	10.0802	30.3551	41.0462	18.5185
16063	ID	Lincoln County, ID	9	8	8	Non-metro	2893	4.1	57111	86.1	593	11.3	18.4457	34.5748	35.7771	11.2023
16065	ID	Madison County, ID	4	4	5	Non-metro	23378	2.2	55721	84	9330	17.6	2.59363	16.7246	41.6291	39.0526
16067	ID	Minidoka County, ID	7	7	8	Non-metro	12505	3	61010	92	3025	13.9	18.6738	36.2325	29.1778	15.9158
16069	ID	Nez Perce County, ID	3	3	2	Metro	20981	3.2	61951	93.4	6377	15.4	7.0273	29.7236	37.5818	25.6673
16071	ID	Oneida County, ID	8	8	7	Non-metro	2583	2.5	60769	91.6	493	10.8	6.59604	38.7218	30.8954	23.7867
16073	ID	Owyhee County, ID	2	2	2	Metro	6141	3.9	52374	79	1731	14.2	23.9255	34.2579	27.8986	13.918
16075	ID	Payette County, ID	6	6	5	Non-metro	12068	3.9	58885	88.8	3126	12	14.0948	34.3961	31.3544	20.1547
16077	ID	Power County, ID	6	8	6	Non-metro	4377	3.6	57322	86.4	1001	12.7	15.7122	32.0653	37.5439	14.6785
16079	ID	Shoshone County, ID	6	8	7	Non-metro	5475	6.4	47699	71.9	2404	17.9	11.9411	36.8329	39.5838	11.6423
16081	ID	Teton County, ID	9	9	8	Non-metro	7145	2.9	84015	126.7	907	7.4	6.59138	18.1048	28.219	47.0848
16083	ID	Twin Falls County, ID	5	3	8	Non-metro	43353	3.4	57487	86.7	12185	13.4	12.604	28.3418	35.4604	23.5938
16085	ID	Valley County, ID	8	9	6	Non-metro	5789	5.1	69425	104.7	1015	8.3	7.22905	26.9015	29.4656	36.4038
16087	ID	Washington County, ID	6	6	6	Non-metro	4853	4.3	51067	77	1476	13.7	9.78552	30.8579	41.8767	17.4799
17001	IL	Adams County, IL	5	5	8	Non-metro	31108	4	59777	82.8	7424	11.8	6.65396	34.5292	31.8922	26.9247
17003	IL	Alexander County, IL	3	3	2	Metro	1838	8.1	41816	57.9	1084	21.8	13.6206	41.8196	34.2112	10.3485
17005	IL	Bond County, IL	1	1	1	Metro	7497	4.6	57287	79.3	2024	13.5	11.0792	32.455	35.4031	21.0627
17007	IL	Boone County, IL	2	2	2	Metro	25040	8.7	71557	99.1	5341	10.1	13.38	32.2979	30.3169	24.0052
17009	IL	Brown County, IL	7	9	10	Non-metro	3015	2.7	51294	71	758	16.6	19.7003	39.987	26.2815	14.0313
17011	IL	Bureau County, IL	7	7	8	Non-metro	16441	5.1	61431	85.1	3929	12.1	9.69705	34.8587	33.9883	21.456
17013	IL	Calhoun County, IL	1	1	1	Metro	2185	4.9	63586	88.1	434	10.1	7.97677	36.2469	36.2469	19.5293
17015	IL	Carroll County, IL	7	9	9	Non-metro	7556	4.4	54450	75.4	2093	13.5	11.6212	35.8692	33.8318	18.6779
17017	IL	Cass County, IL	6	6	6	Non-metro	5694	5.1	60961	84.4	1429	11.4	13.8326	42.5856	24.3444	19.2374
17019	IL	Champaign County, IL	3	3	2	Metro	108953	5	58787	81.4	28582	15	5.32875	21.9796	27.0683	45.6233
17021	IL	Christian County, IL	6	6	5	Non-metro	13420	5.6	52500	72.7	3823	12	9.56392	43.965	29.2851	17.186
17023	IL	Clark County, IL	6	8	6	Non-metro	7328	5.2	58741	81.3	1533	10.2	7.77747	35.3242	32.4774	24.4209
17025	IL	Clay County, IL	7	9	9	Non-metro	5937	5.7	51042	70.7	1827	14.1	11.8759	37.5513	35.563	15.0097
17027	IL	Clinton County, IL	1	1	1	Metro	19947	3.6	77272	107	3152	9.1	7.99894	33.0217	35.3739	23.6054
17029	IL	Coles County, IL	5	5	8	Non-metro	22904	5.2	47693	66	7668	17.4	8.05024	31.8304	33.1421	26.9773
17031	IL	Cook County, IL	1	1	1	Metro	2618124	6.9	72063	99.8	703874	13.8	11.7916	22.3403	24.5845	41.2836
17033	IL	Crawford County, IL	7	6	9	Non-metro	8433	5.2	59128	81.9	2334	13.6	11.3516	28.6072	41.1219	18.9193
17035	IL	Cumberland County, IL	9	9	8	Non-metro	5949	4.3	69740	96.6	1060	10.4	6.58836	39.0036	36.668	17.74
17037	IL	DeKalb County, IL	1	1	1	Metro	53335	5.8	67081	92.9	13529	14.2	6.96485	24.9177	34.052	34.0654
17039	IL	De Witt County, IL	3	6	2	Metro	7129	5	64325	89.1	1612	10.7	5.83032	41.3267	31.3538	21.4892
17041	IL	Douglas County, IL	6	8	6	Non-metro	10177	3.8	65447	90.6	1783	9.1	15.2395	33.9042	30.9845	19.8717
17043	IL	DuPage County, IL	1	1	1	Metro	504791	4.5	99536	137.8	62952	6.9	6.50883	18.0453	24.381	51.0648
17045	IL	Edgar County, IL	6	6	6	Non-metro	8968	4.2	56772	78.6	2115	13	12.0569	38.9243	30.2269	18.7919
17047	IL	Edwards County, IL	9	9	12	Non-metro	2544	5.4	53779	74.5	722	12	8.92116	34.4859	42.6925	13.9004
17049	IL	Effingham County, IL	7	7	8	Non-metro	19543	3.9	69988	96.9	3158	9.3	6.48858	32.464	35.1015	25.9459
17051	IL	Fayette County, IL	6	6	4	Non-metro	9842	5.3	52610	72.9	3011	15.3	13.3951	40.5011	31.2816	14.8221
17053	IL	Ford County, IL	3	3	2	Metro	6236	4.6	57483	79.6	1469	11.2	8.26818	35.4611	36.4999	19.7708
17055	IL	Franklin County, IL	4	7	6	Non-metro	15791	6.7	49510	68.6	6089	16.5	10.0554	32.9537	39.3339	17.657
17057	IL	Fulton County, IL	6	6	5	Non-metro	14557	5.8	50978	70.6	4629	15.2	10.0703	37.4162	34.8251	17.6884
17059	IL	Gallatin County, IL	8	8	7	Non-metro	1969	6.2	48424	67.1	846	17.4	12.7584	38.2753	36.5615	12.4048
17061	IL	Greene County, IL	6	8	4	Non-metro	5936	4.9	53394	73.9	1632	14.1	9.61176	45.6353	29.3059	15.4471
17063	IL	Grundy County, IL	1	1	1	Metro	25388	5.3	83254	115.3	3496	6.6	6.0166	31.9602	36.3364	25.6868
17065	IL	Hamilton County, IL	7	9	9	Non-metro	4257	4.7	55409	76.7	1032	13.2	13.6715	30.7301	38.4345	17.1639
17067	IL	Hancock County, IL	7	9	8	Non-metro	8082	4.4	56700	78.5	2053	11.9	5.56608	34.5097	35.3624	24.5618
17069	IL	Hardin County, IL	9	9	12	Non-metro	1364	7	47144	65.3	680	18.7	12.6926	38.0777	37.207	12.0228
17071	IL	Henderson County, IL	9	9	8	Non-metro	3560	4.1	59415	82.3	770	12.3	6.99916	39.8365	32.4602	20.7041
17073	IL	Henry County, IL	2	2	2	Metro	23749	5	62683	86.8	4560	9.5	7.54581	34.1501	33.6416	24.6625
17075	IL	Iroquois County, IL	6	8	4	Non-metro	12998	4.8	60736	84.1	2801	10.6	11.273	39.2492	31.8296	17.6483
17077	IL	Jackson County, IL	3	5	2	Metro	27264	5.6	43334	60	11033	22.3	8.15728	22.1844	34.4359	35.2223
17079	IL	Jasper County, IL	7	9	9	Non-metro	4757	4.3	59069	81.8	905	9.9	6.68927	36.8989	35.0339	21.3779
17081	IL	Jefferson County, IL	7	7	8	Non-metro	16607	6.3	53294	73.8	5309	15.3	9.38526	31.7337	40.7403	18.1407
17083	IL	Jersey County, IL	1	1	1	Metro	10647	4.4	68675	95.1	1914	9.3	6.65293	38.2826	33.2779	21.7865
17085	IL	Jo Daviess County, IL	6	8	6	Non-metro	10604	4.5	67839	93.9	1877	8.6	6.4596	34.6003	31.0834	27.8567
17087	IL	Johnson County, IL	8	8	6	Non-metro	4117	6.1	57073	79	1610	13.3	15.3644	33.0393	34.9506	16.6457
17089	IL	Kane County, IL	1	1	1	Metro	261416	6	90941	125.9	43982	8.6	13.4984	22.5612	27.5971	36.3433
17091	IL	Kankakee County, IL	3	3	2	Metro	52624	6.6	63880	88.5	13545	13.4	10.0717	35.2351	34.3732	20.32
17093	IL	Kendall County, IL	1	1	1	Metro	70284	4.7	100483	139.1	6634	4.9	6.60707	24.5357	33.0872	35.7701
17095	IL	Knox County, IL	4	4	5	Non-metro	20595	6.6	47559	65.9	6653	14.7	11.2354	34.1654	34.1912	20.408
17097	IL	Lake County, IL	1	1	1	Metro	366404	5.4	95895	132.8	58626	8.5	9.2022	19.8393	24.0098	46.9487
17099	IL	LaSalle County, IL	4	4	3	Non-metro	52918	6	64447	89.2	13900	13.2	8.91753	35.5205	37.1527	18.4093
17101	IL	Lawrence County, IL	7	9	9	Non-metro	5550	6.6	46525	64.4	2459	19.2	14.8483	35.802	35.233	14.1167
17103	IL	Lee County, IL	6	6	3	Non-metro	16976	4.6	60542	83.8	4083	13.2	9.97007	35.9529	35.1826	18.8944
17105	IL	Livingston County, IL	4	6	3	Non-metro	15519	5.1	61569	85.3	3909	11.7	9.48375	39.9429	31.9114	18.662
17107	IL	Logan County, IL	6	6	5	Non-metro	11903	4.9	58939	81.6	3238	13.5	8.48135	38.4444	32.8981	20.1761
17109	IL	McDonough County, IL	5	7	8	Non-metro	12776	5	53024	73.4	4256	17.9	5.58148	33.7042	29.5346	31.1797
17111	IL	McHenry County, IL	1	1	1	Metro	164803	4.7	92522	128.1	18456	6	6.10742	26.2989	32.2812	35.3124
17113	IL	McLean County, IL	3	3	2	Metro	86036	4.7	71309	98.7	21514	13.4	4.11992	23.074	26.8231	45.983
17115	IL	Macon County, IL	3	3	2	Metro	46509	7.7	48245	66.8	16893	17.1	7.6238	37.0223	31.4783	23.8756
17117	IL	Macoupin County, IL	1	1	1	Metro	22209	4.6	57755	80	6702	15.4	9.02596	39.6668	32.0011	19.3061
17119	IL	Madison County, IL	1	1	1	Metro	132172	5	65886	91.2	29596	11.4	6.6593	28.7431	35.2416	29.3561
17121	IL	Marion County, IL	4	7	3	Non-metro	16896	5.9	55292	76.6	5653	15.5	10.0277	36.4707	36.7939	16.7077
17123	IL	Marshall County, IL	2	2	2	Metro	5111	5.6	64132	88.8	1124	9.9	7.97891	38.7698	35.8172	17.4341
17125	IL	Mason County, IL	6	8	6	Non-metro	5935	5.4	58828	81.5	1579	12.4	8.67174	38.7902	35.2157	17.3223
17127	IL	Massac County, IL	7	3	8	Non-metro	5406	5.9	52680	72.9	2259	16.5	12.3381	35.9763	36.955	14.7306
17129	IL	Menard County, IL	3	3	2	Metro	6172	4.2	75687	104.8	1012	8.4	4.98673	33.4757	35.6689	25.8686
17131	IL	Mercer County, IL	2	2	2	Metro	7585	5	64731	89.6	1694	11	7.56834	39.2129	35.3397	17.8791
17133	IL	Monroe County, IL	1	1	1	Metro	18653	3.2	93054	128.9	1548	4.5	4.31585	24.7111	33.1084	37.8647
17135	IL	Montgomery County, IL	6	6	4	Non-metro	11348	5.6	59116	81.9	3376	13.2	10.2778	42.7676	28.7643	18.1902
17137	IL	Morgan County, IL	4	4	5	Non-metro	15790	5.1	54644	75.7	4168	14.1	10.3674	39.1696	28.0226	22.4405
17139	IL	Moultrie County, IL	6	8	6	Non-metro	7404	3.7	69652	96.5	1359	9.6	13.608	32.5546	33.0977	20.7398
17141	IL	Ogle County, IL	4	6	3	Non-metro	23786	5.9	74472	103.1	4291	8.4	8.71161	33.6178	34.2682	23.4024
17143	IL	Peoria County, IL	2	2	2	Metro	83035	7.2	56460	78.2	28357	16.3	7.14356	27.5459	31.6052	33.7054
17145	IL	Perry County, IL	6	7	6	Non-metro	7988	6.1	53071	73.5	3069	16.6	15.5042	35.1446	38.4048	10.9465
17147	IL	Piatt County, IL	3	3	2	Metro	8532	4.2	81583	113	1090	6.5	6.14865	32.1622	30.8615	30.8277
17149	IL	Pike County, IL	7	9	9	Non-metro	6838	4.2	54474	75.4	1941	13.7	8.95825	41.5636	31.4167	18.0615
17151	IL	Pope County, IL	8	8	7	Non-metro	1687	4.8	50404	69.8	635	17.1	11.8235	41.0203	31.7132	15.443
17153	IL	Pulaski County, IL	8	8	7	Non-metro	1701	9.5	42738	59.2	1128	22.3	11.9107	40.7224	32.8646	14.5023
17155	IL	Putnam County, IL	8	8	5	Non-metro	2981	5.1	74798	103.6	418	7.5	6.36188	36.865	33.285	23.4881
17157	IL	Randolph County, IL	6	6	4	Non-metro	13752	4.5	58694	81.3	3909	15	13.9621	38.0983	34.2009	13.7387
17159	IL	Richland County, IL	7	7	11	Non-metro	7088	4.5	56852	78.7	2188	14.2	7.9323	31.9945	41.2077	18.8655
17161	IL	Rock Island County, IL	2	2	2	Metro	67977	5.7	58171	80.6	22803	16.5	10.4092	29.9581	35.5711	24.0616
17163	IL	St. Clair County, IL	1	1	1	Metro	124987	6.1	66422	92	33300	13.3	7.76903	26.538	35.3142	30.3788
17165	IL	Saline County, IL	6	7	6	Non-metro	9327	6.8	50914	70.5	3976	17.6	11.8183	29.7869	38.1788	20.216
17167	IL	Sangamon County, IL	3	3	2	Metro	98217	5.6	68476	94.8	27610	14.4	6.79982	28.3456	30.2845	34.5701
17169	IL	Schuyler County, IL	7	9	9	Non-metro	3172	4.2	57839	80.1	829	12.3	8.32859	39.2146	35.5341	16.9228
17171	IL	Scott County, IL	9	9	8	Non-metro	2315	5.2	63510	87.9	552	11.5	7.25014	46.1005	24.6389	22.0104
17173	IL	Shelby County, IL	6	8	6	Non-metro	10202	4.4	55725	77.2	2129	10.3	6.11527	42.4886	33.1167	18.2795
17175	IL	Stark County, IL	2	2	2	Metro	2373	5.6	58265	80.7	592	11.4	9.06965	39.9948	31.9647	18.9709
17177	IL	Stephenson County, IL	4	4	5	Non-metro	20904	5.6	56263	77.9	5216	12.1	8.18527	33.4398	38.0999	20.2751
17179	IL	Tazewell County, IL	2	2	2	Metro	61650	5.1	65427	90.6	11918	9.3	6.33077	30.7301	35.4346	27.5046
17181	IL	Union County, IL	6	6	6	Non-metro	7161	5.8	52384	72.5	2844	17	12.0113	34.5234	31.7367	21.7286
17183	IL	Vermilion County, IL	3	4	2	Metro	31684	6.7	49825	69	13859	19.7	9.4435	41.455	33.4828	15.6187
17185	IL	Wabash County, IL	7	7	11	Non-metro	5514	4.8	56183	77.8	1609	14.5	6.95825	32.0452	42.5199	18.4766
17187	IL	Warren County, IL	6	6	6	Non-metro	7834	4.8	61734	85.5	2067	13.3	12.5	34.5922	31.8307	21.0772
17189	IL	Washington County, IL	6	8	4	Non-metro	9636	3.1	66746	92.4	1141	8.5	7.46947	32.8455	36.6307	23.0544
17191	IL	Wayne County, IL	7	9	9	Non-metro	6820	4.9	51669	71.5	2263	14.3	10.7174	34.0873	39.3886	15.8067
17193	IL	White County, IL	6	6	6	Non-metro	5988	5	50653	70.1	2111	15.7	11.5273	33.8107	38.668	15.994
17195	IL	Whiteside County, IL	4	4	5	Non-metro	27450	5	56805	78.7	7181	13.2	9.2286	37.7858	33.6725	19.3132
17197	IL	Will County, IL	1	1	1	Metro	358350	5.7	93994	130.2	54149	7.9	8.40089	25.7185	29.803	36.0776
17199	IL	Williamson County, IL	3	5	2	Metro	31203	5.7	55447	76.8	9551	14.7	7.25707	29.1138	36.5168	27.1124
17201	IL	Winnebago County, IL	2	2	2	Metro	133619	8.5	57113	79.1	39659	14.2	11.4605	31.1304	33.269	24.1402
17203	IL	Woodford County, IL	2	2	2	Metro	18091	4.1	85085	117.8	2484	6.7	5.77533	27.7657	31.0637	35.3952
18001	IN	Adams County, IN	6	6	5	Non-metro	16883	2.4	62282	99.3	4478	12.6	13.3001	44.4253	26.8842	15.3903
18003	IN	Allen County, IN	2	2	2	Metro	186034	4	62680	99.9	50086	13.1	9.88857	28.1828	31.444	30.4846
18005	IN	Bartholomew County, IN	3	3	2	Metro	43226	3.1	72458	115.5	6624	8.1	8.17742	31.1919	25.8218	34.8089
18007	IN	Benton County, IN	3	3	2	Metro	4252	3	60738	96.8	901	10.5	11.4344	40.633	29.2496	18.683
18009	IN	Blackford County, IN	6	6	6	Non-metro	4716	4	47553	75.8	1526	12.9	9.60585	49.2211	26.3984	14.7746
18011	IN	Boone County, IN	1	1	1	Metro	37291	2.3	98047	156.3	3980	5.5	5.00464	19.3295	26.1674	49.4985
18013	IN	Brown County, IN	1	1	1	Metro	7713	3.6	66839	106.6	1670	10.8	7.11529	34.9052	30.4749	27.5046
18015	IN	Carroll County, IN	3	3	2	Metro	9631	3.3	57019	90.9	1730	8.5	9.68194	43.2535	30.4189	16.6456
18017	IN	Cass County, IN	4	4	5	Non-metro	17406	4	53813	85.8	4459	12.1	14.278	42.2813	28.0339	15.4068
18019	IN	Clark County, IN	1	1	1	Metro	62255	3.5	62822	100.2	12668	10.4	9.47554	33.3408	32.5843	24.5993
18021	IN	Clay County, IN	3	3	2	Metro	11592	3.9	64245	102.4	2894	11.1	8.55023	41.4525	33.0551	16.9422
18023	IN	Clinton County, IN	6	6	3	Non-metro	16893	3	60609	96.6	3352	10.4	13.0335	44.2897	26.3522	16.3246
18025	IN	Crawford County, IN	8	8	4	Non-metro	4843	4	52031	83	1605	15.4	14.3466	47.5823	25.8425	12.2286
18027	IN	Daviess County, IN	7	7	8	Non-metro	16546	2.6	59888	95.5	4151	12.7	22.9534	34.9517	26.9577	15.1372
18029	IN	Dearborn County, IN	1	1	1	Metro	25598	3.3	73150	116.6	3819	7.6	8.8791	38.5241	27.8545	24.7423
18031	IN	Decatur County, IN	6	6	3	Non-metro	14864	3.1	64871	103.4	2576	9.9	8.84521	42.8356	27.8646	20.4545
18033	IN	DeKalb County, IN	4	4	5	Non-metro	22233	3	65059	103.7	3411	8	8.64572	43.4842	28.9088	18.9613
18035	IN	Delaware County, IN	3	3	2	Metro	51551	4.4	50533	80.6	19056	18.4	9.33213	33.5748	31.6244	25.4687
18037	IN	Dubois County, IN	5	5	8	Non-metro	22197	2.6	67615	107.8	3187	7.5	10.1157	38.6745	27.2829	23.9268
18039	IN	Elkhart County, IN	3	3	2	Metro	116427	2.8	62233	99.2	22950	11.3	17.8269	36.1048	26.0329	20.0354
18041	IN	Fayette County, IN	6	6	3	Non-metro	8470	4.8	50642	80.7	3116	13.6	14.7862	44.5363	25.2542	15.4233
18043	IN	Floyd County, IN	1	1	1	Metro	41829	3	67330	107.3	7237	9.2	7.62587	31.1346	29.9445	31.2951
18045	IN	Fountain County, IN	6	8	6	Non-metro	7731	3.1	55195	88	1726	10.6	11.1236	45.5799	29.8035	13.493
18047	IN	Franklin County, IN	6	1	4	Non-metro	11303	3	61261	97.7	1950	8.6	10.4661	40.1252	28.7232	20.6855
18049	IN	Fulton County, IN	7	7	9	Non-metro	9519	3.6	57400	91.5	2224	11.1	12.6807	39.0654	30.4494	17.8045
18051	IN	Gibson County, IN	6	6	6	Non-metro	19355	2.7	60592	96.6	3675	11.4	9.38573	40.7815	31.8687	17.964
18053	IN	Grant County, IN	4	4	3	Non-metro	31482	4.1	50248	80.1	11528	18.8	11.4166	38.1944	31.9587	18.4303
18055	IN	Greene County, IN	6	6	6	Non-metro	13470	3.8	55504	88.5	4349	14.3	11.7323	39.6984	32.4449	16.1245
18057	IN	Hamilton County, IN	1	1	1	Metro	190416	2.4	108203	172.5	13447	3.8	2.84043	14.8096	21.5755	60.7745
18059	IN	Hancock County, IN	1	1	1	Metro	41700	2.8	80326	128.1	4459	5.5	6.67411	30.0596	30.4415	32.8247
18061	IN	Harrison County, IN	1	1	1	Metro	20239	2.9	66989	106.8	3320	8.5	9.78106	40.5078	29.065	20.6461
18063	IN	Hendricks County, IN	1	1	1	Metro	92814	2.8	90298	144	9294	5.3	6.52286	26.61	27.6377	39.2295
18065	IN	Henry County, IN	4	6	3	Non-metro	21922	3.6	52994	84.5	6831	15.1	8.87051	43.219	30.8478	17.0626
18067	IN	Howard County, IN	3	3	2	Metro	35222	6.8	56268	89.7	9771	11.9	8.70681	37.8578	33.598	19.8374
18069	IN	Huntington County, IN	6	6	5	Non-metro	18184	3.3	55546	88.6	3758	10.6	7.42857	42.7232	27.9251	21.9232
18071	IN	Jackson County, IN	4	4	5	Non-metro	23464	3.3	61943	98.8	6443	14.2	9.96636	41.9983	29.4738	18.5615
18073	IN	Jasper County, IN	1	1	1	Metro	15594	3.8	74336	118.5	2807	8.7	7.09204	43.3207	30.577	19.0102
18075	IN	Jay County, IN	6	6	6	Non-metro	8822	3	52315	83.4	2723	13.6	12.5018	46.3429	28.2119	12.9433
18077	IN	Jefferson County, IN	6	6	3	Non-metro	15012	3.5	59333	94.6	3593	11.6	12.1457	39.5437	30.3318	17.9787
18079	IN	Jennings County, IN	6	6	5	Non-metro	13483	4	61964	98.8	3421	12.7	11.187	43.7914	30.88	14.1415
18081	IN	Johnson County, IN	1	1	1	Metro	84888	2.8	79914	127.4	12092	7.5	7.4443	30.9323	29.1877	32.4358
18083	IN	Knox County, IN	5	7	8	Non-metro	18225	3.1	56564	90.2	5092	15	10.9369	35.612	35.343	18.1081
18085	IN	Kosciusko County, IN	4	4	5	Non-metro	40799	3	66525	106.1	7328	9.4	12.1802	35.2338	28.4588	24.1272
18087	IN	LaGrange County, IN	6	8	6	Non-metro	20604	2.2	80335	128.1	2998	7.5	39.418	30.1105	19.2438	11.2277
18089	IN	Lake County, IN	1	1	1	Metro	226601	6.5	61468	98	68461	13.9	9.78677	35.3667	30.3953	24.4513
18091	IN	LaPorte County, IN	3	3	2	Metro	46967	5.4	62620	99.8	12934	12.2	10.1184	39.1149	29.6822	21.0846
18093	IN	Lawrence County, IN	6	6	5	Non-metro	20886	3.8	52557	83.8	5608	12.6	10.8672	38.5652	31.5696	18.998
18095	IN	Madison County, IN	1	1	1	Metro	59295	4.5	54026	86.1	19464	15.7	10.0871	39.1407	31.3389	19.4333
18097	IN	Marion County, IN	1	1	1	Metro	502338	4.8	58737	93.6	143143	15.1	12.6588	27.5054	26.6212	33.2146
18099	IN	Marshall County, IN	6	6	5	Non-metro	22679	2.9	68799	109.7	3916	8.6	14.2266	37.8106	27.9298	20.033
18101	IN	Martin County, IN	7	9	9	Non-metro	5444	2.8	61520	98.1	1119	11.6	11.2065	42.4975	32.2224	14.0736
18103	IN	Miami County, IN	6	6	5	Non-metro	14842	4.9	56867	90.7	4841	14.9	13.2084	42.471	28.7943	15.5263
18105	IN	Monroe County, IN	3	3	2	Metro	69067	3.2	53166	84.8	26549	21.1	5.34106	21.3909	25.0652	48.2029
18107	IN	Montgomery County, IN	6	6	3	Non-metro	18596	2.9	57997	92.5	4326	11.7	10.8494	41.1776	27.1313	20.8417
18109	IN	Morgan County, IN	1	1	1	Metro	36552	3.2	69203	110.3	7344	10.3	10.4824	38.7876	30.4444	20.2856
18111	IN	Newton County, IN	1	1	1	Metro	6625	4.1	61336	97.8	1622	11.9	12.9982	45.3368	28.2521	13.4129
18113	IN	Noble County, IN	6	6	5	Non-metro	22162	3.6	65979	105.2	4226	9.1	16.824	39.5705	25.8755	17.7301
18115	IN	Ohio County, IN	1	1	1	Metro	3163	2.8	64947	103.5	539	9.1	7.30874	45.2186	31.8078	15.6648
18117	IN	Orange County, IN	6	8	4	Non-metro	8237	4.7	52910	84.4	2807	14.4	14.6975	44.7186	26.6361	13.9477
18119	IN	Owen County, IN	3	3	2	Metro	9151	3.9	57716	92	2395	11.3	13.6422	42.9459	28.1129	15.299
18121	IN	Parke County, IN	6	8	4	Non-metro	6989	3.2	55683	88.8	2375	16	14.7092	37.9458	32.2783	15.0667
18123	IN	Perry County, IN	6	7	6	Non-metro	8887	3.4	58097	92.6	2271	12.8	8.80222	45.8623	29.1725	16.163
18125	IN	Pike County, IN	8	8	5	Non-metro	5853	3.8	52093	83.1	1349	11.3	9.5736	47.7634	28.5465	14.1164
18127	IN	Porter County, IN	1	1	1	Metro	84495	4.2	80878	128.9	16533	9.7	6.0596	34.5239	29.5064	29.9101
18129	IN	Posey County, IN	2	2	2	Metro	12962	2.9	74102	118.1	2268	9.1	6.26917	36.3322	31.9204	25.4783
18131	IN	Pulaski County, IN	6	8	4	Non-metro	6339	3.2	58239	92.9	1393	11.5	11.9135	45.3427	28.6914	14.0524
18133	IN	Putnam County, IN	1	6	1	Metro	16514	3.4	61223	97.6	3858	12	9.1297	38.7851	32.6544	19.4308
18135	IN	Randolph County, IN	6	6	6	Non-metro	11834	3.3	50809	81	3371	14	10.1126	42.3217	32.4378	15.1279
18137	IN	Ripley County, IN	6	6	4	Non-metro	13628	3.1	65893	105.1	2548	8.9	9.43865	42.4764	29.086	18.9989
18139	IN	Rush County, IN	6	6	4	Non-metro	8843	3.1	60486	96.4	1806	11	10.5824	45.834	27.9248	15.6588
18141	IN	St. Joseph County, IN	2	2	2	Metro	132238	4.6	59325	94.6	37269	14.3	9.1318	29.9323	28.9786	31.9574
18143	IN	Scott County, IN	1	6	1	Metro	10494	4.3	54747	87.3	3461	14.4	18.086	44.8178	25.5724	11.5237
18145	IN	Shelby County, IN	1	1	1	Metro	23253	3.3	64528	102.9	4382	9.9	10.8723	42.0549	27.4494	19.6235
18147	IN	Spencer County, IN	8	8	7	Non-metro	10527	3	62311	99.3	1582	8.1	7.4668	40.2868	32.3326	19.9138
18149	IN	Starke County, IN	6	8	4	Non-metro	9633	4.7	57994	92.5	3292	14.2	14.8999	43.3963	28.5891	13.1147
18151	IN	Steuben County, IN	7	7	8	Non-metro	20182	2.8	65407	104.3	3237	9.7	7.2548	39.181	29.1372	24.427
18153	IN	Sullivan County, IN	3	3	2	Metro	7923	4.2	47606	75.9	2998	16.2	11.1475	42.0852	32.9281	13.8392
18155	IN	Switzerland County, IN	8	8	4	Non-metro	4717	3.7	57362	91.5	1345	13.9	16.8666	45.639	26.6696	10.8248
18157	IN	Tippecanoe County, IN	3	3	2	Metro	94521	3.6	55192	88	30391	17.7	7.97801	27.055	25.8967	39.0703
18159	IN	Tipton County, IN	6	1	4	Non-metro	9056	3.3	67866	108.2	1366	9	9.24576	37.1106	28.8486	24.795
18161	IN	Union County, IN	1	8	1	Metro	3516	2.6	65572	104.5	778	11.2	11.2148	36.4629	32.4137	19.9087
18163	IN	Vanderburgh County, IN	2	2	2	Metro	92510	4	53795	85.8	24050	13.9	8.78204	32.3582	31.8027	27.0571
18165	IN	Vermillion County, IN	3	3	2	Metro	6556	4.4	53540	85.4	1873	12.4	7.49541	40.7064	33.945	17.8532
18167	IN	Vigo County, IN	3	3	2	Metro	45984	4.7	48421	77.2	19709	20.4	9.53481	33.2417	31.617	25.6065
18169	IN	Wabash County, IN	6	6	5	Non-metro	14526	3.2	62193	99.2	3253	11.2	8.55187	41.8251	27.9358	21.6872
18171	IN	Warren County, IN	8	3	7	Non-metro	4021	2.8	63154	100.7	743	8.9	7.40986	41.3497	32.0377	19.2028
18173	IN	Warrick County, IN	2	2	2	Metro	32213	2.9	83005	132.3	4311	6.8	5.07693	28.2745	32.1607	34.4879
18175	IN	Washington County, IN	1	1	1	Metro	13662	3.4	57348	91.4	3131	11.3	12.5013	41.8512	31.5134	14.1341
18177	IN	Wayne County, IN	5	5	8	Non-metro	29818	3.9	50569	80.6	10163	15.9	11.9562	36.3339	32.6924	19.0175
18179	IN	Wells County, IN	2	2	2	Metro	13987	2.8	66102	105.4	2108	7.6	6.70106	42.6752	31.5102	19.1135
18181	IN	White County, IN	6	6	6	Non-metro	13239	2.9	62151	99.1	2426	10	9.66337	39.9306	32.121	18.2851
18183	IN	Whitley County, IN	2	2	2	Metro	17425	2.9	64146	102.3	2494	7.3	8.16404	37.2156	31.857	22.7634
19001	IA	Adair County, IA	8	8	7	Non-metro	4327	2.8	60847	92.7	749	10.2	4.29518	41.1353	35.5535	19.0161
19003	IA	Adams County, IA	9	9	12	Non-metro	2058	2.7	54403	82.9	383	10.6	5.97579	35.4387	37.1407	21.4448
19005	IA	Allamakee County, IA	6	8	6	Non-metro	7095	4.1	60717	92.5	1349	9.9	8.30507	41.4534	31.7916	18.45
19007	IA	Appanoose County, IA	7	7	9	Non-metro	6009	3.9	51222	78	2069	17	8.05046	37.5803	35.5849	18.7844
19009	IA	Audubon County, IA	8	9	7	Non-metro	3071	2.9	69484	105.8	564	10.2	9.47213	35.8658	32.9798	21.6823
19011	IA	Benton County, IA	2	2	2	Metro	13014	4	78155	119.1	2128	8.4	5.57452	34.5441	36.559	23.3223
19013	IA	Black Hawk County, IA	3	3	2	Metro	67581	4.1	60716	92.5	17005	13.5	7.09937	30.1817	32.7458	29.9731
19015	IA	Boone County, IA	6	3	5	Non-metro	14705	3.1	69888	106.5	2038	7.8	4.8232	32.307	36.484	26.3858
19017	IA	Bremer County, IA	3	3	2	Metro	13882	2.9	75395	114.9	1681	7.1	3.8939	30.691	31.4056	34.0096
19019	IA	Buchanan County, IA	6	6	6	Non-metro	11282	3.3	64503	98.3	2011	9.8	6.37698	35.6012	36.9098	21.112
19021	IA	Buena Vista County, IA	7	7	8	Non-metro	11646	2.9	60576	92.3	2149	10.8	20.6588	31.3903	26.3194	21.6316
19023	IA	Butler County, IA	8	8	7	Non-metro	7934	3.4	65284	99.5	1238	8.8	6.45733	37.0509	37.1296	19.3621
19025	IA	Calhoun County, IA	9	9	10	Non-metro	4110	3.6	59643	90.9	1117	12.1	6.08929	36.6346	35.8717	21.4044
19027	IA	Carroll County, IA	7	7	11	Non-metro	10654	2.8	65598	99.9	1889	9.3	5.34497	35.9739	36.5559	22.1252
19029	IA	Cass County, IA	6	6	6	Non-metro	6819	3.3	55909	85.2	1847	14.4	8.75267	37.3454	33.049	20.8529
19031	IA	Cedar County, IA	6	8	6	Non-metro	10448	3.4	75894	115.6	1323	7.3	4.4389	40.0862	34.5811	20.8938
19033	IA	Cerro Gordo County, IA	5	5	8	Non-metro	22674	3.9	55465	84.5	4895	11.7	6.26177	34.3748	35.4011	23.9623
19035	IA	Cherokee County, IA	6	9	6	Non-metro	6180	3	64286	97.9	1134	10.2	6.81983	40.5079	30.9553	21.717
19037	IA	Chickasaw County, IA	6	8	6	Non-metro	6436	3.2	67667	103.1	1005	8.5	6.35655	45.19	29.8344	18.6191
19039	IA	Clarke County, IA	6	6	6	Non-metro	4940	3.8	58483	89.1	923	9.6	15.5175	42.2888	26.9456	15.2481
19041	IA	Clay County, IA	7	7	8	Non-metro	8555	3.3	60162	91.6	1521	9.4	4.51315	32.0807	37.3845	26.0217
19043	IA	Clayton County, IA	8	8	7	Non-metro	9702	4.6	56076	85.4	1678	10	9.27852	43.037	30.5167	17.1677
19045	IA	Clinton County, IA	4	4	5	Non-metro	22080	4.8	60528	92.2	5261	11.5	7.97338	37.1927	33.2245	21.6095
19047	IA	Crawford County, IA	7	7	11	Non-metro	7856	4.7	58874	89.7	1817	11.4	17.4681	34.8704	31.5458	16.1157
19049	IA	Dallas County, IA	2	2	2	Metro	52398	2.6	94467	143.9	5499	5.3	3.72866	18.6038	26.1372	51.5304
19051	IA	Davis County, IA	9	9	8	Non-metro	4210	3	75730	115.4	916	10.1	20.8494	29.4489	30.7476	18.954
19053	IA	Decatur County, IA	9	9	12	Non-metro	4313	3	48666	74.1	1165	16.5	10.9221	37.2401	26.9691	24.8687
19055	IA	Delaware County, IA	6	8	6	Non-metro	10488	3	69767	106.3	1582	9.1	7.88075	42.5511	31.0414	18.5268
19057	IA	Des Moines County, IA	5	5	8	Non-metro	18548	5.7	53917	82.1	5014	13.2	7.06025	34.9035	34.6936	23.3427
19059	IA	Dickinson County, IA	7	7	8	Non-metro	10254	3.5	67949	103.5	1333	7.5	3.46215	28.5552	35.2745	32.7082
19061	IA	Dubuque County, IA	3	3	2	Metro	55505	4	73968	112.7	7743	8.1	5.99843	33.3987	28.5725	32.0304
19063	IA	Emmet County, IA	7	7	9	Non-metro	4963	3.7	52000	79.2	1026	11.5	12.7433	33.3783	38.6792	15.1992
19065	IA	Fayette County, IA	6	6	6	Non-metro	10254	4.2	56366	85.9	2185	11.8	7.10977	42.1293	33.5931	17.1679
19067	IA	Floyd County, IA	7	7	9	Non-metro	8283	3.9	59638	90.8	1719	11.3	6.81379	40.8368	34.1425	18.2069
19069	IA	Franklin County, IA	7	9	9	Non-metro	5680	3.4	60269	91.8	987	10.1	7.59931	38.9033	34.9597	18.5377
19071	IA	Fremont County, IA	8	8	6	Non-metro	3756	2.6	68622	104.5	681	10.5	5.08653	35.9012	39.848	19.1642
19073	IA	Greene County, IA	6	8	6	Non-metro	5381	3.1	57737	88	977	11.3	6.835	35.1078	38.3564	19.7009
19075	IA	Grundy County, IA	3	3	2	Metro	6377	3.3	71652	109.2	762	6.3	4.14918	33.4382	36.2704	26.1422
19077	IA	Guthrie County, IA	2	2	2	Metro	5539	3.8	66112	100.7	1024	9.8	5.74773	34.1576	38.4454	21.6493
19079	IA	Hamilton County, IA	6	6	6	Non-metro	6862	3.8	64292	97.9	1221	8.3	7.37349	34.3561	35.7534	22.517
19081	IA	Hancock County, IA	7	9	9	Non-metro	5770	3.4	61544	93.8	914	8.7	8.66849	36.0797	35.0644	20.1874
19083	IA	Hardin County, IA	6	6	6	Non-metro	7857	3.8	58126	88.5	1551	9.7	6.62719	34.9448	37.6136	20.8144
19085	IA	Harrison County, IA	2	2	2	Metro	7090	3.5	67433	102.7	1491	10.4	6.92504	37.773	34.7039	20.5981
19087	IA	Henry County, IA	6	6	6	Non-metro	9556	3.8	61112	93.1	2296	12.2	8.85794	34.3837	33.9531	22.8053
19089	IA	Howard County, IA	6	8	6	Non-metro	5168	3.5	58857	89.7	923	9.9	7.96113	41.0907	31.7505	19.1976
19091	IA	Humboldt County, IA	7	7	9	Non-metro	4988	3.1	69252	105.5	954	10	5.84787	37.0866	38.7102	18.3554
19093	IA	Ida County, IA	8	8	7	Non-metro	4003	2.8	58792	89.6	735	10.7	6.96203	39.4093	33.9241	19.7046
19095	IA	Iowa County, IA	6	8	6	Non-metro	10017	3.4	66613	101.5	1248	7.7	6.32035	35.5238	35.3939	22.7619
19097	IA	Jackson County, IA	6	6	6	Non-metro	10680	4.5	61307	93.4	2266	11.8	6.02016	42.0323	33.5461	18.4014
19099	IA	Jasper County, IA	6	2	5	Non-metro	19312	3.9	65714	100.1	3345	9.3	5.80829	40.6131	33.9092	19.6695
19101	IA	Jefferson County, IA	7	7	8	Non-metro	10015	3.7	52763	80.4	1943	13.5	6.67887	23.8376	29.9925	39.491
19103	IA	Johnson County, IA	3	3	2	Metro	85233	3.4	68664	104.6	21477	14.7	3.95354	15.5582	26.361	54.1273
19105	IA	Jones County, IA	2	2	2	Metro	10314	4	62810	95.7	2057	10.5	5.73508	38.6233	33.1753	22.4663
19107	IA	Keokuk County, IA	8	8	7	Non-metro	5229	4	56843	86.6	1099	11.2	6.52641	44.1821	32.9326	16.359
19109	IA	Kossuth County, IA	7	7	11	Non-metro	8211	2.9	62571	95.3	1507	10.5	6.26497	34.5723	39.2566	19.9061
19111	IA	Lee County, IA	5	7	8	Non-metro	15389	5.3	56001	85.3	4511	14.1	5.91441	37.8966	35.8469	20.342
19113	IA	Linn County, IA	2	2	2	Metro	120272	4.5	70464	107.3	21754	9.7	5.00484	26.249	34.1543	34.5919
19115	IA	Louisa County, IA	8	8	7	Non-metro	5918	3.9	64151	97.7	1183	11.1	13.9277	39.0926	32.5508	14.4289
19117	IA	Lucas County, IA	6	8	6	Non-metro	4637	2.8	64796	98.7	1111	12.9	7.63271	44.0983	33.3828	14.8863
19119	IA	Lyon County, IA	8	8	6	Non-metro	7017	2.1	70654	107.6	812	6.9	5.28224	41.6235	33.6613	19.4329
19121	IA	Madison County, IA	2	2	2	Metro	8562	4.1	82730	126	1228	7.4	3.003	34.0488	37.1401	25.8082
19123	IA	Mahaska County, IA	7	7	8	Non-metro	12086	3.3	62776	95.6	2640	12.5	6.80212	38.2577	32.5564	22.3838
19125	IA	Marion County, IA	6	6	6	Non-metro	18687	2.8	69307	105.6	2751	8.6	5.90165	32.0928	30.2814	31.7242
19127	IA	Marshall County, IA	4	4	5	Non-metro	17437	5.8	63541	96.8	4463	11.6	14.8066	33.4972	30.6872	21.009
19129	IA	Mills County, IA	2	2	2	Metro	7058	3.2	76917	117.2	1198	8.5	4.94991	28.9753	35.552	30.5228
19131	IA	Mitchell County, IA	7	9	9	Non-metro	5865	2.7	61719	94	909	8.8	7.74862	35.5663	35.2486	21.4365
19133	IA	Monona County, IA	6	8	6	Non-metro	4446	4	56394	85.9	1016	12.1	6.9655	39.7452	37.6008	15.6885
19135	IA	Monroe County, IA	7	9	9	Non-metro	3979	3.7	62014	94.5	786	10.5	6.95752	39.7079	30.6746	22.66
19137	IA	Montgomery County, IA	6	6	6	Non-metro	4914	3.7	53399	81.3	1179	11.7	8.36681	34.6585	38.371	18.6037
19139	IA	Muscatine County, IA	4	4	5	Non-metro	20982	4.2	63519	96.8	4666	11.1	9.88977	35.0496	31.8428	23.2178
19141	IA	O'Brien County, IA	7	7	9	Non-metro	8156	2.7	62959	95.9	1406	10.2	9.26649	37.1379	32.0218	21.5739
19143	IA	Osceola County, IA	7	9	9	Non-metro	3554	2.2	62624	95.4	542	9	13.8317	38.0887	33.9049	14.1747
19145	IA	Page County, IA	6	6	6	Non-metro	6356	3.7	55317	84.3	2219	16.2	7.14852	40.7845	34.3852	17.6818
19147	IA	Palo Alto County, IA	7	9	9	Non-metro	4546	3	57866	88.1	1024	11.8	7.04853	30.1585	42.6213	20.1717
19149	IA	Plymouth County, IA	3	6	2	Metro	14586	2.7	74002	112.7	1832	7.2	5.68142	36.0132	34.233	24.0724
19151	IA	Pocahontas County, IA	9	9	10	Non-metro	4251	2.8	59634	90.8	702	10.1	8.47149	37.7477	36.7165	17.0643
19153	IA	Polk County, IA	2	2	2	Metro	270147	4	73276	111.6	49300	10.1	7.31087	24.6853	29.0873	38.9165
19155	IA	Pottawattamie County, IA	2	2	2	Metro	47425	3.8	66144	100.8	11207	12.3	9.36847	33.646	33.5596	23.4259
19157	IA	Poweshiek County, IA	7	6	9	Non-metro	10068	4	60542	92.2	2145	12.6	5.11513	39.0214	26.9819	28.8816
19159	IA	Ringgold County, IA	9	9	12	Non-metro	2411	3.1	52849	80.5	597	13.3	6.00685	37.535	33.8624	22.5957
19161	IA	Sac County, IA	9	9	10	Non-metro	5252	3	66007	100.6	958	10	6.34599	34.4103	37.5978	21.6459
19163	IA	Scott County, IA	2	2	2	Metro	87631	4.9	66443	101.2	22074	12.9	6.00488	26.6442	32.4277	34.9231
19165	IA	Shelby County, IA	6	8	6	Non-metro	6401	2.9	64534	98.3	921	8	5.75375	34.7027	36.7447	22.7988
19167	IA	Sioux County, IA	7	6	11	Non-metro	22038	2.2	84283	128.4	2212	6.6	8.37704	28.8163	31.5415	31.2652
19169	IA	Story County, IA	3	3	2	Metro	57779	2.7	65137	99.2	15885	17.9	2.94936	16.1809	28.334	52.5358
19171	IA	Tama County, IA	6	6	6	Non-metro	9194	4.2	61660	93.9	2136	12.9	9.01095	41.5539	31.1115	18.3237
19173	IA	Taylor County, IA	9	9	10	Non-metro	3128	2.8	54458	83	743	12.8	9.00243	41.3139	34.2336	15.4501
19175	IA	Union County, IA	6	6	6	Non-metro	6094	4	55698	84.8	1497	12.8	7.21311	34.5477	34.1591	24.0801
19177	IA	Van Buren County, IA	9	9	10	Non-metro	3665	3.4	53210	81.1	917	12.7	11.6128	38.7027	31.2303	18.4543
19179	IA	Wapello County, IA	5	5	8	Non-metro	17013	4.5	55297	84.2	5308	15.5	12.0729	37.9831	31.4817	18.4622
19181	IA	Warren County, IA	2	2	2	Metro	28564	3.4	85704	130.6	2827	5.4	3.54779	30.0072	34.2943	32.1507
19183	IA	Washington County, IA	3	3	2	Metro	11569	3.4	65761	100.2	1928	8.7	7.68176	36.2728	31.6481	24.3974
19185	IA	Wayne County, IA	9	9	12	Non-metro	2847	3.3	53282	81.2	861	13.4	10.5639	41.473	32.9344	15.0288
19187	IA	Webster County, IA	5	5	8	Non-metro	18667	4.1	55183	84.1	5102	14.8	8.18783	33.6642	37.4312	20.7167
19189	IA	Winnebago County, IA	7	9	9	Non-metro	5009	3.8	59949	91.3	1067	10.5	5.49771	31.8062	36.8319	25.8642
19191	IA	Winneshiek County, IA	7	7	11	Non-metro	11472	3.7	70482	107.4	1565	8.7	4.81542	33.0009	31.6612	30.5225
19193	IA	Woodbury County, IA	3	3	2	Metro	55254	3.9	60110	91.6	15992	15.5	12.4102	32.6645	30.9706	23.9548
19195	IA	Worth County, IA	9	9	8	Non-metro	4035	3.8	64965	99	712	9.8	5.67416	35.618	39.2135	19.4944
19197	IA	Wright County, IA	7	9	9	Non-metro	6709	3.8	61072	93	1325	10.5	7.28672	35.336	36.3657	21.0115
20001	KS	Allen County, KS	7	7	11	Non-metro	6496	3.1	50794	79.2	1941	16.1	7.36362	34.8279	38.1995	19.609
20003	KS	Anderson County, KS	6	8	4	Non-metro	4640	2.6	57068	89	931	12.1	13.5425	40.5126	30.6809	15.264
20005	KS	Atchison County, KS	6	6	3	Non-metro	6782	3.9	57445	89.6	2211	14.7	6.22696	41.905	29.7001	22.168
20007	KS	Barber County, KS	9	9	12	Non-metro	2307	2	56344	87.9	438	10.8	8.46208	33.743	34.1643	23.6306
20009	KS	Barton County, KS	7	7	8	Non-metro	13350	3	54236	84.6	3482	14.2	10.3514	30.3975	37.5749	21.6763
20011	KS	Bourbon County, KS	6	6	4	Non-metro	6503	3.8	51355	80.1	2113	15.2	10.2777	30.2905	35.7166	23.7153
20013	KS	Brown County, KS	6	8	6	Non-metro	5142	2.8	52446	81.8	1311	14	6.47918	38.8751	34.5712	20.0746
20015	KS	Butler County, KS	2	2	2	Metro	32566	3.6	71826	112	6309	9.6	5.78676	27.6498	34.5589	32.0045
20017	KS	Chase County, KS	9	8	10	Non-metro	1380	2.5	57415	89.5	268	10.9	6.71436	36.0484	30.765	26.4722
20019	KS	Chautauqua County, KS	8	9	7	Non-metro	1465	4	46986	73.3	512	15.5	11.2401	35.6698	36.8727	16.2173
20021	KS	Cherokee County, KS	6	3	6	Non-metro	9910	3	51353	80.1	2808	14.9	10.0671	32.4161	37.7181	19.7987
20023	KS	Cheyenne County, KS	9	9	12	Non-metro	1295	1.9	49281	76.8	355	13.8	10.7864	31.7747	35.2285	22.2104
20025	KS	Clark County, KS	9	9	10	Non-metro	1133	1.9	58699	91.5	218	11.4	5.83026	27.1587	40.9594	26.0517
20027	KS	Clay County, KS	6	8	6	Non-metro	3790	2.7	59343	92.5	772	9.7	5.7526	34.8156	33.0863	26.3455
20029	KS	Cloud County, KS	7	7	9	Non-metro	3899	2.9	50176	78.2	1127	13.3	4.1436	30.7834	42.6439	22.4291
20031	KS	Coffey County, KS	6	8	6	Non-metro	3979	3.3	64991	101.3	760	9.3	6.27757	32.4907	39.0397	22.1921
20033	KS	Comanche County, KS	9	9	12	Non-metro	897	2.2	51548	80.4	160	10	3.5249	31.4176	43.9847	21.0728
20035	KS	Cowley County, KS	4	4	5	Non-metro	16699	3.5	51699	80.6	4534	13.9	8.28353	29.3871	37.8495	24.4798
20037	KS	Crawford County, KS	4	4	5	Non-metro	18929	3.3	47718	74.4	7956	21.3	5.67537	29.1846	34.2542	30.8859
20039	KS	Decatur County, KS	9	9	12	Non-metro	1207	2.7	49062	76.5	327	12.3	6.37185	32.7627	36.0437	24.8217
20041	KS	Dickinson County, KS	7	6	9	Non-metro	9066	3.1	60693	94.6	1799	9.9	6.42731	31.7291	38.3255	23.5181
20043	KS	Doniphan County, KS	3	3	2	Metro	4096	2.9	59400	92.6	891	12.7	8.84146	33.6179	38.6585	18.8821
20045	KS	Douglas County, KS	3	3	2	Metro	64798	3.2	59763	93.2	17644	15.9	3.97442	19.2857	24.4315	52.3084
20047	KS	Edwards County, KS	9	9	10	Non-metro	1463	2.2	40896	63.8	334	12	12.4215	35.0894	34.6061	17.883
20049	KS	Elk County, KS	8	8	7	Non-metro	1159	3	45405	70.8	390	16.2	13.0605	36.2668	32.4552	18.2175
20051	KS	Ellis County, KS	5	5	8	Non-metro	17181	2	58846	91.8	3480	12.5	4.65917	27.8747	28.7468	38.7193
20053	KS	Ellsworth County, KS	7	9	9	Non-metro	2687	2.3	59368	92.6	574	10.7	7.68101	34.8583	36.6212	20.8395
20055	KS	Finney County, KS	5	5	8	Non-metro	20342	2.2	62157	96.9	4662	12.5	27.8999	24.1604	29.4373	18.5024
20057	KS	Ford County, KS	5	5	8	Non-metro	17686	2.2	67105	104.6	3861	11.6	22.7831	25.439	31.998	19.7799
20059	KS	Franklin County, KS	6	6	3	Non-metro	14563	3.2	64136	100	2631	10.3	7.97887	36.2883	31.7962	23.9366
20061	KS	Geary County, KS	4	3	5	Non-metro	11435	4.4	54104	84.4	4356	12.5	6.30276	26.3314	43.5207	23.8451
20063	KS	Gove County, KS	9	9	12	Non-metro	1460	1.9	58442	91.1	264	9.8	6.21349	39.3521	34.7318	19.7026
20065	KS	Graham County, KS	9	9	12	Non-metro	1136	3	49884	77.8	295	12.4	6.17284	33.7262	35.7464	24.3547
20067	KS	Grant County, KS	7	7	9	Non-metro	2957	3.1	64425	100.5	813	11.2	20.8268	26.9497	32	20.2235
20069	KS	Gray County, KS	9	9	10	Non-metro	3229	1.8	69219	107.9	417	7.5	24.6575	23.9155	29.5377	21.8893
20071	KS	Greeley County, KS	9	9	12	Non-metro	827	1.3	65448	102.1	122	9.5	11.0714	25.119	35	28.8095
20073	KS	Greenwood County, KS	6	8	6	Non-metro	3037	2.9	50157	78.2	894	15.3	8.40028	36.9061	38.7423	15.9513
20075	KS	Hamilton County, KS	9	9	10	Non-metro	1632	1.4	61066	95.2	294	11.9	14.3989	39.8283	26.5522	19.2206
20077	KS	Harper County, KS	8	8	7	Non-metro	2767	2.7	49103	76.6	848	16.3	10.2683	37.897	34.3647	17.4699
20079	KS	Harvey County, KS	2	2	2	Metro	16977	3	65989	102.9	3123	9.6	8.18218	25.2983	35.8582	30.6613
20081	KS	Haskell County, KS	9	9	10	Non-metro	2231	1.8	66245	103.3	344	9.5	24.8355	25.6168	33.7582	15.7895
20083	KS	Hodgeman County, KS	9	9	10	Non-metro	1035	1.8	65042	101.4	163	9.6	7.36498	27.9869	34.1244	30.5237
20085	KS	Jackson County, KS	3	3	2	Metro	7283	2.7	54623	85.2	1216	9.3	6.1727	38.0369	34.8212	20.9692
20087	KS	Jefferson County, KS	3	3	2	Metro	10396	3	73702	114.9	1451	8	4.28781	37.8885	33.3231	24.5007
20089	KS	Jewell County, KS	9	9	12	Non-metro	1238	2.3	52362	81.7	384	13.2	7.53518	37.4943	36.4957	18.4748
20091	KS	Johnson County, KS	1	1	1	Metro	345753	2.7	93220	145.4	36111	5.9	3.48776	13.9785	25.8417	56.6921
20093	KS	Kearny County, KS	9	9	8	Non-metro	2044	1.7	76518	119.3	394	10.4	19.6103	36.2982	27.4884	16.6031
20095	KS	Kingman County, KS	2	8	2	Metro	3282	3.1	58917	91.9	840	11.7	9.18857	30.8076	35.68	24.3238
20097	KS	Kiowa County, KS	9	9	10	Non-metro	1232	2.1	55600	86.7	257	11.5	11.0444	29.4118	34.2137	25.3301
20099	KS	Labette County, KS	7	7	8	Non-metro	9438	3.5	49185	76.7	3294	16.9	9.53916	30.2879	37.6218	22.5511
20101	KS	Lane County, KS	9	9	12	Non-metro	748	2.1	61506	95.9	145	9.3	4.23573	25.3223	50.5525	19.8895
20103	KS	Leavenworth County, KS	1	1	1	Metro	37038	3.4	81325	126.8	6637	8.7	6.6315	28.2977	29.5797	35.491
20105	KS	Lincoln County, KS	9	9	10	Non-metro	1691	2.2	53199	83	320	11.2	5.35714	25.3861	45.5598	23.6969
20107	KS	Linn County, KS	1	1	1	Metro	4352	4.4	57104	89	1142	11.8	6.47785	37.2985	34.1612	22.0625
20109	KS	Logan County, KS	9	9	12	Non-metro	1622	1.7	61365	95.7	237	8.9	7.64798	28.8109	36.8779	26.6632
20111	KS	Lyon County, KS	4	4	5	Non-metro	16958	2.9	51420	80.2	4223	13.8	12.1674	32.2286	28.8989	26.705
20113	KS	McPherson County, KS	7	7	8	Non-metro	17205	2.2	64853	101.1	2535	8.7	7.33652	25.0748	36.2141	31.3746
20115	KS	Marion County, KS	6	8	6	Non-metro	6010	2.5	56983	88.9	1166	10.6	7.93946	32.2044	32.2168	27.6393
20117	KS	Marshall County, KS	6	8	6	Non-metro	5432	2	55737	86.9	1043	10.6	7.80798	38.7941	32.5911	20.8068
20119	KS	Meade County, KS	9	9	10	Non-metro	2181	2.2	68909	107.5	379	9.7	13.6381	25.0291	37.3499	23.983
20121	KS	Miami County, KS	1	1	1	Metro	17842	3	77550	120.9	2440	7.2	4.41642	31.5947	33.4374	30.5515
20123	KS	Mitchell County, KS	7	9	11	Non-metro	3435	2	59001	92	568	10.3	4.65235	23.6452	42.8937	28.8088
20125	KS	Montgomery County, KS	5	7	8	Non-metro	14724	4	49251	76.8	4784	15.9	10.0005	33.7604	36.1157	20.1234
20127	KS	Morris County, KS	8	8	6	Non-metro	3080	2.4	53808	83.9	573	10.8	7.51668	35.2232	29.374	27.8861
20129	KS	Morton County, KS	9	9	12	Non-metro	1137	2.6	57476	89.6	295	11.3	12.1636	36.0603	34.2304	17.5457
20131	KS	Nemaha County, KS	6	9	6	Non-metro	5577	1.8	68755	107.2	840	8.4	6.82846	36.1622	28.7459	28.2635
20133	KS	Neosho County, KS	7	7	9	Non-metro	6118	4.3	51056	79.6	2288	15	8.97155	29.6832	40.196	21.1493
20135	KS	Ness County, KS	9	9	12	Non-metro	1317	2.3	57269	89.3	252	9.6	8.63931	34.8812	35.5832	20.8963
20137	KS	Norton County, KS	7	9	11	Non-metro	2669	1.8	52131	81.3	584	12.9	9.18648	31.239	38.7985	20.776
20139	KS	Osage County, KS	3	3	2	Metro	8052	3	63166	98.5	1576	10.1	7.88629	40.7519	31.3251	20.0367
20141	KS	Osborne County, KS	9	9	12	Non-metro	1967	1.9	52866	82.4	410	12.1	4.57256	31.8091	40.4771	23.1412
20143	KS	Ottawa County, KS	9	9	8	Non-metro	2969	2.9	58366	91	616	10.7	5.22277	30.4455	40.6436	23.6881
20145	KS	Pawnee County, KS	7	9	9	Non-metro	2829	2.3	54004	84.2	782	14.9	10.2894	33.7219	37.6407	18.3481
20147	KS	Phillips County, KS	7	9	11	Non-metro	2638	2.2	54720	85.3	569	12	8.91938	34.3339	36.6209	20.1258
20149	KS	Pottawatomie County, KS	3	3	2	Metro	12297	2.6	78296	122.1	2049	8	3.95833	27.0221	31.1642	37.8554
20151	KS	Pratt County, KS	7	7	11	Non-metro	4903	2.3	58506	91.2	1027	11.7	8.06011	28.6885	35.3484	27.903
20153	KS	Rawlins County, KS	9	9	12	Non-metro	1626	1.6	49823	77.7	288	11.5	5.33981	30.2589	46.9256	17.4757
20155	KS	Reno County, KS	4	4	5	Non-metro	29721	3.3	52121	81.3	7654	13.1	8.31008	31.0643	40.1177	20.5079
20157	KS	Republic County, KS	9	9	12	Non-metro	2358	2.4	50131	78.2	509	11.2	4.64199	32.0692	36.8629	26.426
20159	KS	Rice County, KS	7	9	9	Non-metro	5301	2.5	58384	91	1125	12.9	7.97255	29.4723	38.8335	23.7216
20161	KS	Riley County, KS	3	3	2	Metro	33889	2.9	57144	89.1	11134	17.6	4.16771	16.4004	31.6021	47.8297
20163	KS	Rooks County, KS	9	9	10	Non-metro	2454	2.5	51957	81	475	10	7.42198	31.8527	38.0377	22.6877
20165	KS	Rush County, KS	9	9	10	Non-metro	1585	2.5	53110	82.8	379	13.1	9.08663	32.0621	39.3126	19.5386
20167	KS	Russell County, KS	7	9	9	Non-metro	3351	2.5	48071	75	961	14.5	6.57179	30.5776	42.6748	20.1758
20169	KS	Saline County, KS	5	5	8	Non-metro	29473	3.1	57643	89.9	6764	12.9	6.28044	29.6335	35.8676	28.2185
20171	KS	Scott County, KS	7	9	9	Non-metro	2841	1.6	66233	103.3	362	7.2	15.0927	29.5087	35.481	19.9176
20173	KS	Sedgwick County, KS	2	2	2	Metro	255879	4.6	60540	94.4	68690	13.3	10.5166	25.7745	31.9639	31.745
20175	KS	Seward County, KS	5	7	8	Non-metro	9900	2.9	61897	96.5	2899	13.7	30.2446	30.1348	28.3318	11.2888
20177	KS	Shawnee County, KS	3	3	2	Metro	91820	3.2	56625	88.3	25426	14.6	7.07985	30.1264	31.0456	31.7481
20179	KS	Sheridan County, KS	9	9	12	Non-metro	1465	1.9	58786	91.7	272	11.1	3.70149	34.6269	37.3731	24.2985
20181	KS	Sherman County, KS	7	9	11	Non-metro	2863	2.6	54207	84.5	777	13.5	10.3281	28.6982	34.8843	26.0893
20183	KS	Smith County, KS	9	9	12	Non-metro	2010	1.8	49756	77.6	425	12.1	4.5816	39.2654	33.0557	23.0973
20185	KS	Stafford County, KS	9	9	10	Non-metro	1971	2.3	52542	81.9	489	12.4	6.77782	29.5397	37.5861	26.0964
20187	KS	Stanton County, KS	9	9	12	Non-metro	1099	2	65457	102.1	217	10.9	20.0142	37.6153	24.9823	17.3882
20189	KS	Stevens County, KS	7	9	9	Non-metro	2877	2.2	64368	100.4	521	9.9	25.6143	25.7371	36.1179	12.5307
20191	KS	Sumner County, KS	2	2	2	Metro	10770	4.2	58342	91	2694	12.2	6.50577	36.2343	33.3355	23.9244
20193	KS	Thomas County, KS	7	7	11	Non-metro	4256	1.9	61169	95.4	651	8.7	5.53647	23.1764	44.8171	26.47
20195	KS	Trego County, KS	9	9	10	Non-metro	1423	2.2	56619	88.3	286	10.5	5.45964	31.0313	38.5441	24.965
20197	KS	Wabaunsee County, KS	3	3	2	Metro	3735	2.5	72031	112.3	530	7.7	3.4238	38.1837	33.2777	25.1148
20199	KS	Wallace County, KS	9	9	12	Non-metro	889	1.8	59241	92.4	185	12.4	7.4364	28.865	37.7691	25.9295
20201	KS	Washington County, KS	9	9	12	Non-metro	3074	1.8	55590	86.7	536	9.9	6.4834	39.9637	31.0166	22.5363
20203	KS	Wichita County, KS	9	9	12	Non-metro	1179	2	58549	91.3	231	11.3	11.8182	29.3506	37.4026	21.4286
20205	KS	Wilson County, KS	7	9	10	Non-metro	3826	4.1	46829	73	1429	17.1	8.68403	37.4248	34.352	19.5391
20207	KS	Woodson County, KS	9	9	12	Non-metro	1527	3.5	41706	65	432	14.2	7.97599	37.9503	32.976	21.0978
20209	KS	Wyandotte County, KS	1	1	1	Metro	77936	4.7	54943	85.7	27959	16.9	18.6399	32.0004	29.3719	19.9878
21001	KY	Adair County, KY	7	7	9	Non-metro	7231	4.7	42112	75.8	4237	24.2	13.8834	39.8332	27.6567	18.6266
21003	KY	Allen County, KY	3	3	2	Metro	8859	3.9	51485	92.7	3516	17.1	13.4757	39.9123	28.315	18.2969
21005	KY	Anderson County, KY	6	6	3	Non-metro	11841	3.8	67773	122	2144	9	8.88564	35.08	30.692	25.3423
21007	KY	Ballard County, KY	9	3	8	Non-metro	3426	4.8	53491	96.3	1095	14.4	7.87911	40.5828	34.1968	17.3412
21009	KY	Barren County, KY	6	6	5	Non-metro	17862	5	49245	88.7	8455	19.3	15.2625	41.9896	25.3014	17.4465
21011	KY	Bath County, KY	8	8	5	Non-metro	4629	5.4	43410	78.2	2600	20.6	18.5544	44.1597	22.9243	14.3616
21013	KY	Bell County, KY	7	7	8	Non-metro	8149	5.4	31033	55.9	7388	32.1	21.8231	40.2838	26.2278	11.6653
21015	KY	Boone County, KY	1	1	1	Metro	71333	3.6	85284	153.6	8664	6.4	6.17609	29.1144	30.0691	34.6403
21017	KY	Bourbon County, KY	2	2	2	Metro	9637	3.7	58304	105	3008	15.1	14.6852	34.4307	27.6452	23.2389
21019	KY	Boyd County, KY	2	2	2	Metro	17125	5.9	48979	88.2	9672	21	11.3026	31.9715	35.879	20.8468
21021	KY	Boyle County, KY	7	7	8	Non-metro	12613	4.7	52940	95.3	4247	15.5	9.62629	35.1849	28.4281	26.7607
21023	KY	Bracken County, KY	1	1	1	Metro	3764	4.5	55347	99.7	1241	14.8	11.9621	43.5456	26.9191	17.5731
21025	KY	Breathitt County, KY	7	9	12	Non-metro	3233	8.1	33005	59.4	4117	31	20.5259	40.1207	22.3268	17.0265
21027	KY	Breckinridge County, KY	8	8	7	Non-metro	8004	4.9	50012	90.1	3427	16.9	14.8959	42.0897	28.6763	14.3382
21029	KY	Bullitt County, KY	1	1	1	Metro	42592	4.4	68630	123.6	9146	11.1	10.6328	40.7726	31.0465	17.548
21031	KY	Butler County, KY	3	3	2	Metro	4927	4.4	49288	88.8	2203	18.2	19.2664	45.9732	23.4321	11.3284
21033	KY	Caldwell County, KY	7	7	9	Non-metro	5922	4	46240	83.3	2001	16.1	12.2985	42.5882	28.9821	16.1312
21035	KY	Calloway County, KY	7	7	8	Non-metro	17499	4.3	49263	88.7	5792	16.8	9.71971	31.8674	26.8807	31.5321
21037	KY	Campbell County, KY	1	1	1	Metro	50157	3.8	71245	128.3	10009	11.1	6.7091	26.5182	27.5052	39.2676
21039	KY	Carlisle County, KY	9	3	10	Non-metro	2261	3.7	56804	102.3	738	15.6	13.0658	44.7495	28.8473	13.3374
21041	KY	Carroll County, KY	6	6	4	Non-metro	5380	3.9	49814	89.7	1890	17.9	17.2545	43.3329	33.6518	5.76085
21043	KY	Carter County, KY	6	2	6	Non-metro	9581	7.3	43538	78.4	6592	25.6	18.8346	40.1626	26.5113	14.4915
21045	KY	Casey County, KY	9	9	10	Non-metro	6740	3.9	38320	69	3188	20.7	22.7289	43.5396	21.5165	12.215
21047	KY	Christian County, KY	2	2	2	Metro	24568	5.5	48416	87.2	11046	16.7	13.684	32.2962	34.9237	19.0961
21049	KY	Clark County, KY	2	2	2	Metro	17017	4.2	60774	109.4	4202	11.6	11.0356	37.64	31.3731	19.9513
21051	KY	Clay County, KY	7	9	10	Non-metro	5149	6.4	30700	55.3	6660	35.9	27.8742	38.173	19.6787	14.274
21053	KY	Clinton County, KY	9	9	12	Non-metro	3939	4.3	36865	66.4	2071	22.6	19.1263	40.3155	26.5585	13.9997
21055	KY	Crittenden County, KY	7	8	9	Non-metro	3800	4.1	46263	83.3	1654	18.9	13.6055	45.4517	28.4723	12.4704
21057	KY	Cumberland County, KY	9	9	10	Non-metro	3290	3.4	39511	71.1	1308	22.5	19.6404	43.0844	20.1475	17.1277
21059	KY	Daviess County, KY	3	3	2	Metro	46095	4.1	59304	106.8	13621	13.6	8.76146	33.9236	31.9044	25.4106
21061	KY	Edmonson County, KY	3	3	2	Metro	4637	4.9	47734	86	2237	18.4	18.412	43.5092	26.6519	11.427
21063	KY	Elliott County, KY	9	8	12	Non-metro	1876	7.9	34491	62.1	1697	26.6	24.5999	45.4774	19.7626	10.16
21065	KY	Estill County, KY	6	8	6	Non-metro	5089	4.9	41843	75.3	3148	22.6	23.5451	43.3096	22.0309	11.1144
21067	KY	Fayette County, KY	2	2	2	Metro	172829	3.7	61269	110.3	45319	14.6	7.84986	18.7595	26.8451	46.5456
21069	KY	Fleming County, KY	7	9	9	Non-metro	6056	4.6	50025	90.1	2639	17.4	18.5675	42.4358	23.2118	15.7848
21071	KY	Floyd County, KY	7	7	11	Non-metro	10749	6.6	36253	65.3	9775	28	20.7099	39.2559	26.9832	13.0509
21073	KY	Franklin County, KY	4	4	3	Non-metro	24873	4.2	60517	109	6670	13.3	8.07068	29.635	30.7345	31.5599
21075	KY	Fulton County, KY	9	9	8	Non-metro	2074	5	35630	64.2	1415	23.4	19.6499	39.7812	26.5427	14.0263
21077	KY	Gallatin County, KY	1	1	1	Metro	3991	4.1	57345	103.3	1280	14.7	15.4264	45.8376	25.7051	13.0309
21079	KY	Garrard County, KY	6	8	6	Non-metro	7601	4.3	54882	98.8	2492	14.4	15.0937	37.2453	27.7425	19.9185
21081	KY	Grant County, KY	1	1	1	Metro	11604	4.2	61078	110	3149	12.7	11.0676	44.6497	28.5368	15.7459
21083	KY	Graves County, KY	7	6	8	Non-metro	15835	4.2	49668	89.4	5859	16.2	9.88314	41.4522	30.0269	18.6378
21085	KY	Grayson County, KY	6	6	6	Non-metro	10461	5.3	45695	82.3	4672	18.2	16.4346	44.6447	25.6698	13.2509
21087	KY	Green County, KY	8	8	7	Non-metro	5139	3.5	42569	76.7	2179	19.5	17.0698	41.3472	28.0362	13.5467
21089	KY	Greenup County, KY	2	2	2	Metro	12905	6.5	54292	97.8	5124	14.6	10.1469	36.8368	35.3989	17.6174
21091	KY	Hancock County, KY	3	8	2	Metro	3831	4.1	60897	109.7	1135	12.6	12.8001	40.9474	28.8287	17.4238
21093	KY	Hardin County, KY	3	3	2	Metro	46903	4.5	61224	110.2	12683	11.7	7.68991	30.9303	37.4502	23.9296
21095	KY	Harlan County, KY	7	7	10	Non-metro	6417	7.9	31116	56	8521	33.2	23.0479	35.9468	30.4849	10.5204
21097	KY	Harrison County, KY	6	6	4	Non-metro	8737	3.7	58535	105.4	2644	14.1	13.453	42.9437	25.5484	18.0549
21099	KY	Hart County, KY	8	8	7	Non-metro	7649	4.2	50074	90.2	3911	20.4	21.6036	43.7601	24.1379	10.4984
21101	KY	Henderson County, KY	2	4	2	Metro	20672	4.2	56142	101.1	5388	12.4	10.7374	37.4501	32.9533	18.8592
21103	KY	Henry County, KY	1	1	1	Metro	8115	3.8	56593	101.9	2167	14	15.8407	42.0565	27.3553	14.7476
21105	KY	Hickman County, KY	9	8	10	Non-metro	1723	4.2	49328	88.8	782	18.6	11.6265	38.7244	27.4336	22.2154
21107	KY	Hopkins County, KY	5	5	8	Non-metro	18012	4.9	49883	89.8	8164	18.6	11.416	40.2585	32.8601	15.4654
21109	KY	Jackson County, KY	9	9	10	Non-metro	4061	5.9	36997	66.6	3237	25.2	27.0041	40.7873	21.0497	11.1589
21111	KY	Jefferson County, KY	1	1	1	Metro	392078	4.5	60636	109.2	110325	14.5	8.70291	25.7504	29.4345	36.1122
21113	KY	Jessamine County, KY	2	2	2	Metro	26163	3.8	61652	111	7179	13.8	10.3764	30.9664	28.3499	30.3074
21115	KY	Johnson County, KY	7	7	11	Non-metro	6601	6.8	41013	73.9	5326	24.2	17.2022	41.1259	27.1056	14.5663
21117	KY	Kenton County, KY	1	1	1	Metro	86899	3.9	70693	127.3	21038	12.6	8.04813	27.2328	28.2541	36.465
21119	KY	Knott County, KY	9	9	12	Non-metro	4262	6.7	34051	61.3	4303	32	28.2574	27.9261	27.5146	16.3019
21121	KY	Knox County, KY	7	7	8	Non-metro	9905	5.9	32646	58.8	10263	35.1	20.9783	39.1824	23.1252	16.714
21123	KY	Larue County, KY	3	3	2	Metro	5777	4.7	54470	98.1	2275	15.5	15.5875	34.9832	34.1966	15.2326
21125	KY	Laurel County, KY	5	5	8	Non-metro	24919	4.3	48950	88.1	12024	19.5	16.0235	40.2502	27.1343	16.592
21127	KY	Lawrence County, KY	6	2	7	Non-metro	5328	6.1	42750	77	3991	24.8	23.0521	43.5817	22.5045	10.8618
21129	KY	Lee County, KY	9	9	12	Non-metro	2017	5.3	29143	52.5	2158	33.5	26.5108	41.4406	24.7147	7.33396
21131	KY	Leslie County, KY	9	9	10	Non-metro	2523	7.5	32682	58.9	2986	29.8	18.0158	41.3865	29.0439	11.5539
21133	KY	Letcher County, KY	9	9	10	Non-metro	6007	7.1	34897	62.8	6112	29.1	21.0574	36.0083	29.8433	13.091
21135	KY	Lewis County, KY	8	8	7	Non-metro	4646	7.2	40508	72.9	2899	22.6	21.3307	44.4152	24.082	10.1721
21137	KY	Lincoln County, KY	7	9	8	Non-metro	9239	5.3	44399	80	4637	19.3	17.4332	43.544	23.6409	15.3819
21139	KY	Livingston County, KY	9	3	8	Non-metro	3602	5.7	48371	87.1	1283	14.4	12.9731	43.9713	29.8687	13.1868
21141	KY	Logan County, KY	6	6	6	Non-metro	12249	3.6	53519	96.4	4561	16.6	12.2793	42.943	27.6643	17.1134
21143	KY	Lyon County, KY	9	8	9	Non-metro	3104	4.3	56445	101.6	1128	14.8	9.48439	46.6086	29.3827	14.5243
21145	KY	McCracken County, KY	5	3	8	Non-metro	29455	4.8	60504	109	11491	17.4	7.27771	31.5866	32.9372	28.1985
21147	KY	McCreary County, KY	9	9	10	Non-metro	4821	5.5	32938	59.3	5122	33.5	22.0193	43.5481	27.634	6.79858
21149	KY	McLean County, KY	3	3	2	Metro	4004	4.1	53102	95.6	1228	13.6	8.72978	40.3988	32.8937	17.9777
21151	KY	Madison County, KY	4	4	5	Non-metro	46238	3.9	54498	98.1	14628	16.6	9.24813	28.4942	28.9192	33.3385
21153	KY	Magoffin County, KY	9	9	12	Non-metro	3191	11.5	34423	62	3781	33.2	27.5323	39.7852	21.7964	10.886
21155	KY	Marion County, KY	7	6	9	Non-metro	9255	4.1	51523	92.8	3042	15.8	15.6386	43.5844	27.9383	12.8387
21157	KY	Marshall County, KY	7	8	9	Non-metro	14389	4.4	57802	104.1	4274	13.7	7.7097	35.035	34.8437	22.4116
21159	KY	Martin County, KY	9	8	12	Non-metro	2331	8.6	29387	52.9	3953	40.5	24.713	36.8822	27.6133	10.7915
21161	KY	Mason County, KY	6	6	3	Non-metro	6727	5.2	49924	89.9	2846	17.1	14.4338	31.7745	31.2016	22.5902
21163	KY	Meade County, KY	3	1	2	Metro	11629	5	58839	106	4421	14.8	10.3768	39.5992	32.2022	17.8218
21165	KY	Menifee County, KY	9	9	8	Non-metro	2307	6.5	38928	70.1	1699	27.8	20.2915	42.9059	26.0305	10.772
21167	KY	Mercer County, KY	6	6	6	Non-metro	9895	4.3	53336	96	2910	12.8	9.88262	35.1761	33.2828	21.6585
21169	KY	Metcalfe County, KY	9	9	8	Non-metro	3943	5.1	42755	77	1971	19.3	16.6992	42.2702	26.922	14.1086
21171	KY	Monroe County, KY	8	8	7	Non-metro	4627	3.8	41638	75	2433	22	18.4278	42.3558	23.2389	15.9775
21173	KY	Montgomery County, KY	6	6	5	Non-metro	11545	5	51831	93.3	4530	16.3	14.7734	41.4997	25.5607	18.1662
21175	KY	Morgan County, KY	9	9	11	Non-metro	4272	5.4	47131	84.9	3138	26.3	22.5112	37.874	21.8658	17.7489
21177	KY	Muhlenberg County, KY	6	6	6	Non-metro	9796	6.2	45883	82.6	6086	20.9	15.8115	41.8846	28.9939	13.3099
21179	KY	Nelson County, KY	6	1	3	Non-metro	23070	4.1	62036	111.7	4998	10.7	7.77512	36.6324	33.0613	22.5311
21181	KY	Nicholas County, KY	8	8	7	Non-metro	3305	4.1	46547	83.8	1252	16.5	18.3977	45.4054	29.112	7.08494
21183	KY	Ohio County, KY	6	6	6	Non-metro	9019	5.2	55432	99.8	3816	16.3	18.1663	39.7922	27.6528	14.3888
21185	KY	Oldham County, KY	1	1	1	Metro	32956	3.4	109181	196.6	3118	4.9	5.76147	19.683	29.202	45.3536
21187	KY	Owen County, KY	8	8	4	Non-metro	5110	4.1	55321	99.6	1708	15.2	16.2001	44.0659	20.8613	18.8727
21189	KY	Owsley County, KY	9	9	12	Non-metro	1056	6.7	29365	52.9	1386	35.6	28.6187	43.69	16.5949	11.0964
21191	KY	Pendleton County, KY	1	1	1	Metro	6880	3.9	56036	100.9	2146	14.8	14.4607	43.163	25.8241	16.5521
21193	KY	Perry County, KY	7	7	11	Non-metro	7978	5.8	36528	65.8	8164	29.9	20.3674	34.3455	32.0643	13.2228
21195	KY	Pike County, KY	7	7	11	Non-metro	19010	6	38066	68.5	16831	30.1	20.2426	38.6827	25.2262	15.8485
21197	KY	Powell County, KY	6	8	6	Non-metro	5113	4.6	40116	72.2	2941	22.8	18.0931	43.5109	23.3315	15.0645
21199	KY	Pulaski County, KY	5	5	8	Non-metro	25699	4.7	45532	82	12339	19.1	16.2234	35.0258	30.9618	17.789
21201	KY	Robertson County, KY	8	8	4	Non-metro	800	4	51177	92.2	407	18.5	15.8033	39.082	32.918	12.1967
21203	KY	Rockcastle County, KY	7	9	8	Non-metro	6396	4.7	43378	78.1	3375	21.3	18.0821	45.4664	24.4083	12.0432
21205	KY	Rowan County, KY	7	6	9	Non-metro	9966	5	52451	94.5	4572	20.9	13.2103	34.1658	25.5437	27.0801
21207	KY	Russell County, KY	9	9	10	Non-metro	6089	5.2	40454	72.8	4854	27	17.3241	38.5687	27.6687	16.4386
21209	KY	Scott County, KY	2	2	2	Metro	29826	3.5	71961	129.6	5418	9.5	5.72291	29.2525	33.1383	31.8863
21211	KY	Shelby County, KY	1	1	1	Metro	25729	3.6	72524	130.6	4422	9.4	11.4485	30.1128	28.2246	30.2142
21213	KY	Simpson County, KY	6	6	4	Non-metro	8774	4	58531	105.4	2638	13.6	9.77637	43.9105	31.7619	14.5512
21215	KY	Spencer County, KY	1	1	1	Metro	10481	4.1	91160	164.2	1470	7.4	7.44107	39.2079	31.2791	22.072
21217	KY	Taylor County, KY	7	7	8	Non-metro	12302	3.7	50258	90.5	4375	17.6	11.6234	34.8761	30.5063	22.9942
21219	KY	Todd County, KY	8	8	7	Non-metro	5525	3.4	51189	92.2	2291	18.9	21.4492	38.7364	23.3546	16.4598
21221	KY	Trigg County, KY	2	2	2	Metro	6012	4.8	52511	94.6	2431	17.2	12.1504	32.2753	35.0922	20.482
21223	KY	Trimble County, KY	1	8	1	Metro	3815	4.6	62902	113.3	1124	13.3	14.4544	43.2136	28.6593	13.6727
21225	KY	Union County, KY	6	8	6	Non-metro	5927	4.2	50862	91.6	2468	18.4	9.42693	45.6114	34.7678	10.1939
21227	KY	Warren County, KY	3	3	2	Metro	64258	4	59223	106.6	19324	14.8	11.4079	27.2547	28.4052	32.9321
21229	KY	Washington County, KY	9	8	9	Non-metro	6148	3.7	64733	116.6	1532	12.8	11.8656	42.4112	25.9352	19.7879
21231	KY	Wayne County, KY	7	7	9	Non-metro	7322	4.8	38651	69.6	4604	23.9	23.5604	39.5952	23.0188	13.8255
21233	KY	Webster County, KY	8	9	6	Non-metro	5353	4.2	52575	94.7	1944	15.7	14.3263	46.3985	27.8232	11.4519
21235	KY	Whitley County, KY	7	7	8	Non-metro	13820	4.8	37530	67.6	9665	27.6	17.9336	39.3788	23.9776	18.7101
21237	KY	Wolfe County, KY	9	9	12	Non-metro	2214	5.7	34749	62.6	1860	29	36.4184	32.5379	23.9964	7.04728
21239	KY	Woodford County, KY	2	2	2	Metro	15015	3.2	76942	138.6	2283	8.6	8.7895	26.2078	24.3439	40.6588
22001	LA	Acadia Parish, LA	2	2	2	Metro	23627	5.1	44648	85.7	11655	20.6	19.8928	43.5367	22.8664	13.7041
22003	LA	Allen Parish, LA	6	6	6	Non-metro	8124	5.7	43192	82.9	3897	20.5	20.3858	43.3371	24.231	12.0461
22005	LA	Ascension Parish, LA	2	2	2	Metro	65611	4.3	75498	144.9	14512	11.4	11.1993	29.4334	30.3337	29.0336
22007	LA	Assumption Parish, LA	6	2	4	Non-metro	8898	7.1	42404	81.4	3908	19	20.9294	43.9424	21.6871	13.4411
22009	LA	Avoyelles Parish, LA	6	6	6	Non-metro	14756	5.4	38567	74	10991	30.5	22.0132	35.842	29.8665	12.2783
22011	LA	Beauregard Parish, LA	6	6	5	Non-metro	14607	4.3	59550	114.3	5612	15.9	11.841	40.626	29.6499	17.883
22013	LA	Bienville Parish, LA	6	8	6	Non-metro	5240	5.8	38093	73.1	3242	26	14.3233	48.1794	25.1152	12.3821
22015	LA	Bossier Parish, LA	2	2	2	Metro	57317	4	61225	117.5	19266	15.2	9.73154	29.2724	33.4235	27.5725
22017	LA	Caddo Parish, LA	2	2	2	Metro	101828	6.3	44968	86.3	53728	23.6	12.7162	32.6197	30.3768	24.2873
22019	LA	Calcasieu Parish, LA	3	2	2	Metro	95386	5.7	57667	110.7	36850	18.3	11.2995	34.0386	31.1072	23.5547
22021	LA	Caldwell Parish, LA	8	8	7	Non-metro	3706	4.8	39079	75	2048	22.7	20.0669	48.684	19.1944	12.0547
22023	LA	Cameron Parish, LA	3	2	2	Metro	3486	3.6	62457	119.9	709	14	9.70849	40.9125	34.981	14.398
22025	LA	Catahoula Parish, LA	9	9	10	Non-metro	3489	5.3	38006	73	2148	26.7	25.0079	40.4989	16.9368	17.5564
22027	LA	Claiborne Parish, LA	6	9	6	Non-metro	5476	5	36115	69.3	3415	29.8	21.4693	46.9736	19.9054	11.6517
22029	LA	Concordia Parish, LA	7	6	8	Non-metro	6923	6	36821	70.7	5733	33.7	14.2085	44.2634	23.9632	17.565
22031	LA	De Soto Parish, LA	2	2	2	Metro	10790	5	48007	92.2	5247	19.6	17.6132	39.6149	26.4497	16.3222
22033	LA	East Baton Rouge Parish, LA	2	2	2	Metro	230296	5.3	51746	99.3	84936	19.2	9.16337	25.9515	26.7032	38.1819
22035	LA	East Carroll Parish, LA	7	8	11	Non-metro	1754	9.9	30288	58.1	2417	39.9	32.2781	34.8438	21.0842	11.7939
22037	LA	East Feliciana Parish, LA	2	2	2	Metro	7754	4.7	51296	98.5	3404	20.1	15.6218	42.0697	26.1819	16.1266
22039	LA	Evangeline Parish, LA	6	6	6	Non-metro	12030	5.6	37707	72.4	8132	26.3	23.4912	40.5801	23.7012	12.2275
22041	LA	Franklin Parish, LA	7	6	11	Non-metro	7442	6	38439	73.8	4565	24	21.7925	42.1358	20.7246	15.3471
22043	LA	Grant Parish, LA	3	3	2	Metro	8228	4.2	50979	97.9	3976	20.6	19.5548	43.1669	25.2528	12.0254
22045	LA	Iberia Parish, LA	2	4	2	Metro	27762	7	47391	91	16297	24	17.2876	41.9111	26.6452	14.1561
22047	LA	Iberville Parish, LA	2	2	2	Metro	13818	7.1	47942	92	5927	22.5	20.3122	37.9277	26.8321	14.928
22049	LA	Jackson Parish, LA	6	6	6	Non-metro	6799	3.9	45481	87.3	2855	20.4	16.7471	43.9566	26.4668	12.8296
22051	LA	Jefferson Parish, LA	1	1	1	Metro	209224	6	56080	107.7	75278	17.5	12.7896	28.3633	29.0685	29.7786
22053	LA	Jefferson Davis Parish, LA	6	2	6	Non-metro	12519	5	48709	93.5	5453	17.2	16.8693	42.4225	25.5066	15.2015
22055	LA	Lafayette Parish, LA	2	2	2	Metro	115628	4.6	59062	113.4	42273	17.7	10.4556	29.2434	25.6645	34.6365
22057	LA	Lafourche Parish, LA	3	3	2	Metro	40795	4.7	58740	112.8	15052	15.7	17.9648	40.4546	22.9617	18.619
22059	LA	LaSalle Parish, LA	6	8	6	Non-metro	6736	3.4	47205	90.6	2658	19.4	17.1145	39.8636	25.3258	17.696
22061	LA	Lincoln Parish, LA	4	4	5	Non-metro	21237	4.4	40384	77.5	10976	25.4	11.3431	29.3787	22.7051	36.5731
22063	LA	Livingston Parish, LA	2	2	2	Metro	70129	3.9	71605	137.5	17350	12	11.3094	36.7952	30.1573	21.7382
22065	LA	Madison Parish, LA	7	6	9	Non-metro	3482	6.9	33619	64.5	2985	35.3	23.5032	34.0619	28.4131	14.0219
22067	LA	Morehouse Parish, LA	6	3	5	Non-metro	9991	7.4	36998	71	7487	30.9	19.0539	38.5337	29.5448	12.8676
22069	LA	Natchitoches Parish, LA	6	6	5	Non-metro	16494	4.8	43381	83.3	7777	22.3	12.4537	38.0572	26.6566	22.8325
22071	LA	Orleans Parish, LA	1	1	1	Metro	178283	8.3	46188	88.7	92262	25.2	11.3188	21.8088	26.1367	40.7357
22073	LA	Ouachita Parish, LA	3	3	2	Metro	70104	5.1	47737	91.6	38985	25.5	11.9938	32.4683	29.7147	25.8231
22075	LA	Plaquemines Parish, LA	1	1	1	Metro	9587	4.5	68765	132	3339	14.5	13.7074	31.6108	35.678	19.0038
22077	LA	Pointe Coupee Parish, LA	2	2	2	Metro	9662	5.8	51988	99.8	3817	18.8	18.9959	37.0355	29.194	14.7746
22079	LA	Rapides Parish, LA	3	3	2	Metro	55554	4.2	47316	90.8	24885	19.9	12.3634	37.49	27.8455	22.301
22081	LA	Red River Parish, LA	8	8	7	Non-metro	3692	4.5	40724	78.2	1761	23.6	20.3849	49.3323	19.6386	10.6441
22083	LA	Richland Parish, LA	6	3	6	Non-metro	8169	5.4	39804	76.4	4733	25	19.8696	39.1536	24.6424	16.3344
22085	LA	Sabine Parish, LA	6	8	6	Non-metro	9290	3.9	44952	86.3	4300	19.7	14.1657	46.2353	26.2869	13.3122
22087	LA	St. Bernard Parish, LA	1	1	1	Metro	19978	6.8	46938	90.1	9531	21.7	18.8264	29.498	34.851	16.8246
22089	LA	St. Charles Parish, LA	1	1	1	Metro	24483	5.1	70224	134.8	6097	11.8	9.30899	31.8873	31.6404	27.1633
22091	LA	St. Helena Parish, LA	2	2	2	Metro	4305	9.1	41937	80.5	2729	25.3	20.8709	46.2707	20.844	12.0145
22093	LA	St. James Parish, LA	1	1	1	Metro	8880	7.4	60466	116.1	3327	17	11.1079	39.7202	30.504	18.6679
22095	LA	St. John the Baptist Parish, LA	1	1	1	Metro	19224	8.6	58548	112.4	6976	16.8	13.5894	41.1356	28.8972	16.3779
22097	LA	St. Landry Parish, LA	4	4	5	Non-metro	32228	6.4	39806	76.4	21307	26.3	21.4504	39.6263	24.807	14.1163
22099	LA	St. Martin Parish, LA	2	2	2	Metro	21988	5.7	49271	94.6	9377	18.4	17.2085	46.0985	22.4937	14.1992
22101	LA	St. Mary Parish, LA	4	4	5	Non-metro	19215	6.8	42757	82.1	10869	22.9	19.9224	45.4653	22.2897	12.3226
22103	LA	St. Tammany Parish, LA	1	2	1	Metro	117390	4	68616	131.7	34095	12.7	8.74596	23.9582	30.9087	36.3871
22105	LA	Tangipahoa Parish, LA	3	3	2	Metro	56450	6.5	51596	99.1	23496	17.8	16.751	35.9296	25.8274	21.492
22107	LA	Tensas Parish, LA	9	9	10	Non-metro	1324	6	31438	60.4	1293	32.1	21.6491	44.1805	19.9525	14.2178
22109	LA	Terrebonne Parish, LA	3	3	2	Metro	45153	5.9	59482	114.2	18132	16.9	17.6253	38.904	26.4241	17.0467
22111	LA	Union Parish, LA	3	3	2	Metro	9084	5	43746	84	4305	20.8	14.0832	43.0491	25.4989	17.3688
22113	LA	Vermilion Parish, LA	2	2	2	Metro	23952	5.2	52070	100	11444	20.2	15.1997	40.5658	25.4947	18.7398
22115	LA	Vernon Parish, LA	5	4	8	Non-metro	16006	4.8	51401	98.7	7909	17.7	12.2086	39.2657	29.7934	18.7324
22117	LA	Washington Parish, LA	6	6	3	Non-metro	16888	6	39363	75.6	10657	24.5	16.9306	46.2199	25.1293	11.7202
22119	LA	Webster Parish, LA	2	6	2	Metro	14062	5.6	41436	79.5	8444	24	13.3218	43.1053	29.1665	14.4064
22121	LA	West Baton Rouge Parish, LA	2	2	2	Metro	13789	4.9	67436	129.5	4127	15.2	11.4434	36.9402	28.5339	23.0825
22123	LA	West Carroll Parish, LA	9	8	10	Non-metro	3531	6.5	40812	78.3	2081	22.4	18.4091	46.8051	23.3514	11.4344
22125	LA	West Feliciana Parish, LA	2	2	2	Metro	5321	3.8	69086	132.6	2268	22.2	16.6499	37.5946	24.5924	21.1632
22127	LA	Winn Parish, LA	6	8	6	Non-metro	4599	5	44942	86.3	3174	26.8	16.0889	46.8291	23.8071	13.2749
23001	ME	Androscoggin County, ME	3	3	2	Metro	54355	4.9	61411	94.7	15136	14	8.02844	35.6277	33.5359	22.808
23003	ME	Aroostook County, ME	7	7	11	Non-metro	29162	5.7	51770	79.9	9666	14.9	9.37488	38.5825	30.6411	21.4016
23005	ME	Cumberland County, ME	2	2	2	Metro	163251	4	80484	124.2	22937	7.7	3.74809	20.6298	24.9946	50.6275
23007	ME	Franklin County, ME	6	8	6	Non-metro	13875	5.3	52295	80.7	3351	11.7	6.10165	36.0467	29.0747	28.7769
23009	ME	Hancock County, ME	6	8	6	Non-metro	28675	5	57001	87.9	6077	11	4.95152	30.6103	27.8432	36.595
23011	ME	Kennebec County, ME	4	4	5	Non-metro	61683	4.3	60449	93.3	13702	11.3	5.43774	35.2848	29.4082	29.8692
23013	ME	Knox County, ME	7	7	11	Non-metro	20028	4.4	68786	106.1	4171	10.5	6.31389	30.5247	25.3102	37.8512
23015	ME	Lincoln County, ME	8	8	7	Non-metro	16865	4.4	65638	101.3	3266	9.2	5.215	31.1363	24.4209	39.2278
23017	ME	Oxford County, ME	6	6	6	Non-metro	26389	5.6	51872	80	8728	15.1	8.87699	40.9063	28.7368	21.48
23019	ME	Penobscot County, ME	3	3	2	Metro	75081	4.8	56261	86.8	21301	14.6	6.07691	32.894	31.2453	29.7838
23021	ME	Piscataquis County, ME	8	8	6	Non-metro	7497	5	49999	77.1	2376	14	7.99235	37.239	33.935	20.8337
23023	ME	Sagadahoc County, ME	2	2	2	Metro	19282	3.7	75624	116.7	3209	8.7	5.70352	27.8715	27.7674	38.6576
23025	ME	Somerset County, ME	6	6	6	Non-metro	22435	6.3	51040	78.7	7378	14.8	8.19824	41.856	30.1986	19.7472
23027	ME	Waldo County, ME	6	8	6	Non-metro	20369	4.7	58262	89.9	5124	13.1	6.84696	32.3791	27.5125	33.2615
23029	ME	Washington County, ME	7	9	11	Non-metro	13506	6.4	42755	66	5602	18.2	9.06484	35.8596	30.4493	24.6263
23031	ME	York County, ME	2	2	2	Metro	112715	4.5	73794	113.8	17548	8.3	5.28664	30.1909	31.333	33.1894
24001	MD	Allegany County, MD	3	4	2	Metro	30594	5.9	49236	54.6	9934	16.4	9.44818	40.6478	29.0771	20.8269
24003	MD	Anne Arundel County, MD	1	1	1	Metro	312824	4.4	107281	119	35719	6.2	6.45419	21.9483	27.4681	44.1294
24005	MD	Baltimore County, MD	1	1	1	Metro	444843	5.2	80159	88.9	81334	9.8	8.28631	24.3316	26.2195	41.1626
24009	MD	Calvert County, MD	1	3	1	Metro	48814	4.2	117459	130.3	5419	5.8	5.52699	28.5044	30.393	35.5756
24011	MD	Caroline County, MD	6	6	4	Non-metro	17100	4.5	61945	68.7	4449	13.5	15.58	39.4623	27.2496	17.7081
24013	MD	Carroll County, MD	1	1	1	Metro	93937	3.9	102006	113.2	9212	5.4	5.81873	28.1762	27.2506	38.7545
24015	MD	Cecil County, MD	1	1	1	Metro	52729	4.8	76727	85.1	11243	10.9	8.55089	36.3087	28.388	26.7524
24017	MD	Charles County, MD	1	1	1	Metro	86168	5.3	103918	115.3	11263	6.7	5.55531	30.2105	33.1747	31.0595
24019	MD	Dorchester County, MD	6	6	5	Non-metro	15942	5.3	54731	60.7	4807	15	12.239	40.3395	28.2677	19.1538
24021	MD	Frederick County, MD	1	1	1	Metro	134692	4.4	104253	115.7	18065	6.6	6.7307	23.4137	26.2305	43.6251
24023	MD	Garrett County, MD	6	8	7	Non-metro	15236	4.9	55107	61.1	3095	11	9.48694	40.9468	24.944	24.6222
24025	MD	Harford County, MD	1	1	1	Metro	139382	4.4	95951	106.5	19813	7.6	5.8304	26.1552	29.2421	38.7723
24027	MD	Howard County, MD	1	1	1	Metro	186764	4	131412	145.8	20724	6.2	4.77412	12.5528	18.6614	64.0116
24029	MD	Kent County, MD	6	6	4	Non-metro	9524	5.1	66183	73.4	2154	12	9.46411	32.2539	20.9271	37.3549
24031	MD	Montgomery County, MD	1	1	1	Metro	546559	5.1	112352	124.7	88627	8.5	8.74357	13.3429	17.8852	60.0283
24033	MD	Prince George's County, MD	1	1	1	Metro	501438	6.8	89689	99.5	106832	11.5	12.8597	25.0203	26.4859	35.6341
24035	MD	Queen Anne's County, MD	1	1	1	Metro	27781	4	94583	104.9	4044	8	6.73765	29.0052	27.6854	36.5718
24037	MD	St. Mary's County, MD	3	3	2	Metro	58355	4.1	106539	118.2	8744	7.8	8.18372	29.5565	27.3421	34.9177
24039	MD	Somerset County, MD	2	3	2	Metro	8862	6.9	47131	52.3	4608	23.6	15.3384	38.8175	28.9967	16.8474
24041	MD	Talbot County, MD	6	6	3	Non-metro	17322	5	78931	87.6	3511	9.4	7.79792	23.8899	26.8595	41.4527
24043	MD	Washington County, MD	2	2	2	Metro	72392	5	65433	72.6	21284	14.5	11.5677	36.498	28.9577	22.9766
24045	MD	Wicomico County, MD	2	3	2	Metro	50306	5.6	61848	68.6	14083	14.2	11.453	32.005	27.5939	28.9481
24047	MD	Worcester County, MD	2	4	2	Metro	25002	7.5	70952	78.7	5379	10.3	6.48318	30.1431	31.2857	32.088
24510	MD	Baltimore city, MD	1	1	1	Metro	276725	7	54068	60	126488	22.9	12.9381	28.1655	23.9946	34.9017
25001	MA	Barnstable County, MA	3	3	2	Metro	111971	6.5	82980	92.6	18293	8	4.09795	21.3563	28.4898	46.056
25003	MA	Berkshire County, MA	3	3	2	Metro	61998	6.5	60945	68	13454	10.9	6.59825	28.8279	26.6187	37.9551
25005	MA	Bristol County, MA	1	1	1	Metro	298839	6.3	72857	81.3	67318	11.9	13.9116	30.4946	25.9097	29.684
25007	MA	Dukes County, MA	7	7	8	Non-metro	9604	6.3	79338	88.6	1601	7.6	5.81203	25.4674	25.5564	43.1642
25009	MA	Essex County, MA	1	1	1	Metro	422709	6.1	87145	97.3	75743	9.6	10.0565	24.221	23.9788	41.7436
25011	MA	Franklin County, MA	4	4	5	Non-metro	40334	4.9	68948	77	7464	10.7	6.31308	27.0233	26.8625	39.8011
25013	MA	Hampden County, MA	2	2	2	Metro	226252	7.2	61818	69	76268	17	13.3399	30.1055	27.907	28.6475
25015	MA	Hampshire County, MA	2	3	2	Metro	89213	4.5	77117	86.1	16221	11.7	4.76262	20.9174	23.9184	50.4016
25017	MA	Middlesex County, MA	1	1	1	Metro	905149	4.5	112345	125.4	120205	7.7	6.57579	17.6263	17.3306	58.4673
25019	MA	Nantucket County/town, MA	7	7	11	Non-metro	7766	7.4	110966	123.9	846	5.9	2.72581	17.1796	22.7218	57.3728
25021	MA	Norfolk County, MA	1	1	1	Metro	390055	5	114658	128	48469	6.9	5.7617	17.9659	19.9781	56.2944
25023	MA	Plymouth County, MA	1	1	1	Metro	283210	5.9	99445	111	39035	7.5	6.88732	26.6154	25.9545	40.5428
25025	MA	Suffolk County, MA	1	1	1	Metro	452475	5.7	77163	86.1	133563	18.5	12.894	20.3907	17.4771	49.2382
25027	MA	Worcester County, MA	2	2	2	Metro	443413	5.7	84583	94.4	83218	10	8.60103	26.6512	26.3802	38.3676
26001	MI	Alcona County, MI	9	9	10	Non-metro	3736	7	46749	73.7	1277	12.6	8.77962	38.6374	32.6066	19.9763
26003	MI	Alger County, MI	7	9	10	Non-metro	3104	7.9	54516	85.9	993	12.6	6.26333	42.6699	30.3566	20.7101
26005	MI	Allegan County, MI	4	4	5	Non-metro	60597	4.7	73873	116.4	11306	9.4	8.32504	36.5483	30.993	24.1336
26007	MI	Alpena County, MI	7	7	8	Non-metro	13157	5.5	50848	80.1	4405	15.5	7.20687	36.2387	39.8235	16.7309
26009	MI	Antrim County, MI	9	8	10	Non-metro	9888	6.9	59430	93.7	2412	10.2	5.74808	29.2125	32.5891	32.4503
26011	MI	Arenac County, MI	8	8	7	Non-metro	5699	8.2	50452	79.5	2204	14.9	10.6338	37.2315	37.5586	14.5762
26013	MI	Baraga County, MI	9	9	10	Non-metro	3016	7.7	46656	73.5	1146	15.8	8.69843	39.1589	36.5846	15.558
26015	MI	Barry County, MI	2	1	2	Metro	30898	4.6	68380	107.8	5522	8.9	6.87313	36.5458	32.9507	23.6304
26017	MI	Bay County, MI	3	3	2	Metro	48066	6	56681	89.3	12865	12.6	9.02837	33.6811	37.2046	20.086
26019	MI	Benzie County, MI	9	3	8	Non-metro	8480	5.9	67924	107.1	1673	9.3	6.55595	29.5743	31.4309	32.4389
26021	MI	Berrien County, MI	3	3	2	Metro	69967	5.8	57554	90.7	24171	16.1	8.36742	27.6622	33.8945	30.0759
26023	MI	Branch County, MI	6	6	5	Non-metro	19240	4.9	60481	95.3	5388	12.5	11.1847	39.739	33.0147	16.0616
26025	MI	Calhoun County, MI	3	3	2	Metro	59353	6.5	55639	87.7	17864	13.7	8.86129	35.1893	33.9045	22.045
26027	MI	Cass County, MI	2	2	2	Metro	23174	5.1	62065	97.8	5849	11.5	10.3234	33.9171	34.5921	21.1673
26029	MI	Charlevoix County, MI	7	7	11	Non-metro	12342	5.9	64604	101.8	2362	9.1	5.30218	27.5795	34.1293	32.9891
26031	MI	Cheboygan County, MI	7	7	11	Non-metro	10029	8.4	53747	84.7	3273	12.9	10.3016	34.5375	32.6536	22.5073
26033	MI	Chippewa County, MI	7	7	8	Non-metro	15604	6.5	48972	77.2	5697	17.7	7.72862	34.1019	35.3035	22.8659
26035	MI	Clare County, MI	6	8	6	Non-metro	11166	7.9	46085	72.6	5798	18.9	12.8892	40.3715	34.5747	12.1646
26037	MI	Clinton County, MI	2	2	2	Metro	38984	4.5	77617	122.3	6121	7.8	4.89485	25.6653	37.1972	32.2426
26039	MI	Crawford County, MI	7	9	12	Non-metro	5376	7	50367	79.4	2067	15.8	9.00615	32.1563	39.268	19.5695
26041	MI	Delta County, MI	5	5	8	Non-metro	16366	6.1	53234	83.9	4274	11.8	7.67024	35.5259	37.1041	19.6998
26043	MI	Dickinson County, MI	7	7	8	Non-metro	12205	4.8	56033	88.3	2898	11.4	4.02269	32.3811	39.7175	23.8788
26045	MI	Eaton County, MI	2	2	2	Metro	54195	5.3	70638	111.3	9406	8.8	5.23612	26.7846	37.7021	30.2771
26047	MI	Emmet County, MI	7	7	11	Non-metro	16556	6.2	71401	112.5	2914	8.6	4.45049	25.5543	32.118	37.8772
26049	MI	Genesee County, MI	2	2	2	Metro	175248	7.5	52157	82.2	65045	16.3	9.00294	31.4185	36.7917	22.7868
26051	MI	Gladwin County, MI	6	8	6	Non-metro	9703	6.9	49146	77.5	3999	15.9	10.95	38.1959	36.4825	14.3716
26053	MI	Gogebic County, MI	7	7	11	Non-metro	5624	5.5	44675	70.4	2434	17.4	3.79691	32.7947	41.0419	22.3664
26055	MI	Grand Traverse County, MI	5	3	8	Non-metro	48093	5	66271	104.5	8330	8.8	5.09939	22.297	33.9428	38.6608
26057	MI	Gratiot County, MI	6	6	5	Non-metro	17067	5.6	55249	87.1	5666	15.7	8.10489	40.591	33.1758	18.1283
26059	MI	Hillsdale County, MI	6	6	5	Non-metro	19781	5.4	54863	86.5	6336	14.4	9.7067	40.8996	29.8311	19.5626
26061	MI	Houghton County, MI	5	5	8	Non-metro	15801	5	52585	82.9	4863	14.1	5.77925	30.0447	28.4027	35.7733
26063	MI	Huron County, MI	7	9	11	Non-metro	14840	5.4	51767	81.6	3655	11.8	8.66345	42.3527	32.3889	16.5949
26065	MI	Ingham County, MI	2	2	2	Metro	141934	5.6	57733	91	42168	15.8	6.41745	21.429	31.5129	40.6406
26067	MI	Ionia County, MI	4	1	5	Non-metro	29708	4.8	64641	101.9	7100	11.5	8.68597	39.7255	34.7439	16.8446
26069	MI	Iosco County, MI	7	7	11	Non-metro	9845	7.1	47401	74.7	3615	14.5	10.1794	37.4503	36.0434	16.3268
26071	MI	Iron County, MI	7	9	9	Non-metro	4743	6.1	48920	77.1	1750	15.4	7.26764	42.2284	30.6495	19.8544
26073	MI	Isabella County, MI	4	4	5	Non-metro	31843	5.3	47999	75.7	10971	18.1	7.36191	30.8868	31.0975	30.6538
26075	MI	Jackson County, MI	3	3	2	Metro	71930	5.7	58637	92.4	18075	11.9	7.99058	35.4707	34.0572	22.4815
26077	MI	Kalamazoo County, MI	2	2	2	Metro	128361	5	62476	98.5	35688	14.1	5.63385	22.9217	30.9619	40.4825
26079	MI	Kalkaska County, MI	7	3	8	Non-metro	7654	7.1	57920	91.3	1941	10.9	11.5533	38.2312	32.8741	17.3414
26081	MI	Kent County, MI	2	1	2	Metro	349619	4.7	71933	113.4	64334	9.9	7.58601	23.9488	29.8763	38.5889
26083	MI	Keweenaw County, MI	9	9	8	Non-metro	890	6.6	50729	80	225	10.7	1.90311	28.5467	31.2572	38.293
26085	MI	Lake County, MI	9	9	10	Non-metro	3834	8.1	40382	63.6	2279	18.7	17.7453	41.2881	28.8114	12.1552
26087	MI	Lapeer County, MI	1	1	1	Metro	40163	6	71306	112.4	8081	9.3	8.02023	36.5607	36.3109	19.1081
26089	MI	Leelanau County, MI	9	3	8	Non-metro	10080	5.1	86406	136.2	1499	6.7	3.75242	19.5023	28.1061	48.6391
26091	MI	Lenawee County, MI	4	4	5	Non-metro	44574	5.5	62050	97.8	10508	11.1	8.8706	35.7342	32.915	22.4801
26093	MI	Livingston County, MI	1	1	1	Metro	101971	4.2	92357	145.6	10009	5.2	3.91559	24.8823	33.0627	38.1394
26095	MI	Luce County, MI	7	9	10	Non-metro	2139	6.9	47959	75.6	821	18.6	8.24242	40.2182	34.2545	17.2848
26097	MI	Mackinac County, MI	7	9	10	Non-metro	4856	8.6	53028	83.6	1258	11.6	7.3678	36.3455	30.564	25.7227
26099	MI	Macomb County, MI	1	1	1	Metro	439919	5.9	67646	106.6	100776	11.6	9.36898	29.2403	34.59	26.8007
26101	MI	Manistee County, MI	7	6	9	Non-metro	9694	7.2	54422	85.8	3139	13	9.68689	32.9155	34.877	22.5206
26103	MI	Marquette County, MI	5	5	8	Non-metro	30950	5.3	56179	88.5	8283	13.3	4.58807	28.24	32.487	34.685
26105	MI	Mason County, MI	7	7	8	Non-metro	13031	6.4	55536	87.5	4010	13.8	6.49796	34.6026	34.6965	24.203
26107	MI	Mecosta County, MI	6	6	5	Non-metro	17835	6.3	52481	82.7	6535	17.6	8.04559	37.5122	30.6928	23.7493
26109	MI	Menominee County, MI	7	7	8	Non-metro	10504	4.5	57421	90.5	2440	10.6	7.33196	42.4284	33.5844	16.6553
26111	MI	Midland County, MI	3	3	2	Metro	38592	4.9	68054	107.3	8731	10.6	5.0134	27.7979	31.5656	35.6231
26113	MI	Missaukee County, MI	9	8	8	Non-metro	6841	5.5	51151	80.6	1773	11.8	9.64772	41.1555	32.3344	16.8624
26115	MI	Monroe County, MI	3	3	2	Metro	72122	6	66179	104.3	14570	9.5	8.32969	33.3815	35.6912	22.5976
26117	MI	Montcalm County, MI	2	1	2	Metro	27109	5.6	55735	87.8	8458	13.2	11.863	40.3702	33.4023	14.3644
26119	MI	Montmorency County, MI	9	9	10	Non-metro	2954	9.1	44500	70.1	1555	16.9	11.8489	39.8282	33.1334	15.1895
26121	MI	Muskegon County, MI	3	3	2	Metro	75488	7.3	55410	87.3	24759	14.4	7.85655	35.224	36.2257	20.6937
26123	MI	Newaygo County, MI	6	6	6	Non-metro	22856	5.6	57840	91.2	7206	14.5	10.5698	40.0392	31.1331	18.258
26125	MI	Oakland County, MI	1	1	1	Metro	660789	4.6	86597	136.5	98665	7.8	5.25542	18.0116	27.1987	49.5343
26127	MI	Oceana County, MI	6	8	7	Non-metro	11585	7.3	56533	89.1	3829	14.4	10.3138	37.9043	32.1862	19.5957
26129	MI	Ogemaw County, MI	9	9	11	Non-metro	7950	7.7	45186	71.2	3555	17.4	11.8232	37.9666	35.6415	14.5687
26131	MI	Ontonagon County, MI	9	9	10	Non-metro	2010	7.6	46824	73.8	680	11.7	6.41184	42.7456	35.635	15.2076
26133	MI	Osceola County, MI	9	9	10	Non-metro	11252	5.5	52272	82.4	2942	12.9	10.6822	39.7611	33.0193	16.5374
26135	MI	Oscoda County, MI	9	9	12	Non-metro	2667	8.8	42620	67.2	1345	16.3	14.5779	37.6786	33.961	13.7825
26137	MI	Otsego County, MI	7	7	11	Non-metro	11407	6.7	59538	93.8	2529	10.1	5.65923	32.0506	36.0314	26.2588
26139	MI	Ottawa County, MI	2	1	2	Metro	156982	4.1	79402	125.2	21846	7.5	5.82161	26.6164	31.0646	36.4974
26141	MI	Presque Isle County, MI	7	9	9	Non-metro	4793	7.8	56119	88.5	1745	13.5	7.89704	36.7557	35.5124	19.8349
26143	MI	Roscommon County, MI	7	7	11	Non-metro	7472	9.3	50822	80.1	4157	17.8	9.31352	33.7741	38.4017	18.5107
26145	MI	Saginaw County, MI	3	3	2	Metro	81642	7	50992	80.4	38006	20.7	9.45082	32.6556	35.0169	22.8767
26147	MI	St. Clair County, MI	1	1	1	Metro	74301	5.9	61466	96.9	17579	11.1	8.07853	33.3857	38.6405	19.8953
26149	MI	St. Joseph County, MI	4	4	5	Non-metro	27811	5.1	58400	92	7422	12.4	12.7757	36.107	33.9356	17.1818
26151	MI	Sanilac County, MI	6	8	4	Non-metro	18960	6.1	49541	78.1	5805	14.5	9.14471	42.8267	32.7565	15.2721
26153	MI	Schoolcraft County, MI	7	9	9	Non-metro	3108	8	49735	78.4	1103	13.9	11.0447	38.2529	30.5668	20.1356
26155	MI	Shiawassee County, MI	4	4	3	Non-metro	31760	5.7	53197	83.8	7248	10.8	7.89371	34.3579	38.5718	19.1766
26157	MI	Tuscola County, MI	6	6	4	Non-metro	22685	6.3	52365	82.5	6758	13	8.46564	45.4593	30.7704	15.3047
26159	MI	Van Buren County, MI	2	6	2	Metro	33768	6	59240	93.4	9968	13.3	11.5697	32.6656	33.5438	22.2209
26161	MI	Washtenaw County, MI	2	2	2	Metro	188812	4.3	77359	121.9	43132	12.4	4.23791	14.4138	23.9331	57.4153
26163	MI	Wayne County, MI	1	1	1	Metro	795757	7.8	52644	83	344903	19.6	12.2191	29.5559	31.7272	26.4978
26165	MI	Wexford County, MI	7	6	8	Non-metro	14655	5.9	53711	84.7	5097	15.2	10.025	36.3031	33.817	19.8549
27001	MN	Aitkin County, MN	8	8	4	Non-metro	7394	5.2	56471	72.7	1703	10.9	7.42266	37.2345	37.0002	18.3426
27003	MN	Anoka County, MN	1	1	1	Metro	194813	3.8	88416	113.8	24537	6.8	5.82782	27.393	35.3259	31.4534
27005	MN	Becker County, MN	6	6	6	Non-metro	19118	3.6	67261	86.6	3929	11.3	6.85877	28.8035	38.0313	26.3064
27007	MN	Beltrami County, MN	7	7	8	Non-metro	24536	4	60386	77.7	6816	15.3	7.56168	26.5477	34.4504	31.4403
27009	MN	Benton County, MN	3	3	2	Metro	21445	4.7	67048	86.3	3547	8.7	8.3483	28.8323	39.1714	23.648
27011	MN	Big Stone County, MN	9	9	12	Non-metro	2448	3.8	55635	71.6	642	12.8	6.64709	38.9482	34.063	20.3417
27013	MN	Blue Earth County, MN	3	3	2	Metro	39617	3.4	68620	88.3	8653	13.2	5.16531	24.8034	34.8677	35.1636
27015	MN	Brown County, MN	6	6	5	Non-metro	13713	3.4	63708	82	2274	9.2	7.01744	35.2058	33.8396	23.9372
27017	MN	Carlton County, MN	2	2	2	Metro	17385	4.4	68442	88.1	3605	10.4	5.87018	31.5771	37.4551	25.0976
27019	MN	Carver County, MN	1	1	1	Metro	58099	3	106582	137.1	4979	4.6	3.70616	17.9743	28.5575	49.762
27021	MN	Cass County, MN	9	9	8	Non-metro	15709	4.9	57928	74.5	3566	11.7	6.11409	31.7455	37.2923	24.848
27023	MN	Chippewa County, MN	7	7	9	Non-metro	6594	3.2	58611	75.4	1290	10.6	9.26722	33.3411	37.6031	19.7886
27025	MN	Chisago County, MN	1	1	1	Metro	29411	4.1	85080	109.5	3659	6.5	4.80455	32.1653	39.4577	23.5725
27027	MN	Clay County, MN	3	3	2	Metro	36854	3	67970	87.5	8064	12.9	5.74396	22.74	34.8299	36.6861
27029	MN	Clearwater County, MN	8	8	7	Non-metro	4381	6.5	60235	77.5	1185	14	12.4288	36.9239	32.3839	18.2634
27031	MN	Cook County, MN	9	9	12	Non-metro	2954	4.8	62528	80.5	540	9.7	2.79876	23.2119	27.5877	46.4016
27033	MN	Cottonwood County, MN	7	9	9	Non-metro	6540	3.7	58801	75.7	1364	12	8.69231	33.9359	34.859	22.5128
27035	MN	Crow Wing County, MN	4	4	3	Non-metro	32777	4.4	64008	82.4	7114	10.7	5.69254	28.9721	38.1783	27.1571
27037	MN	Dakota County, MN	1	1	1	Metro	237397	3.5	93850	120.8	22043	5	4.41836	19.7505	31.7102	44.121
27039	MN	Dodge County, MN	3	3	2	Metro	11866	3.4	84385	108.6	1240	6	4.24583	29.3754	36.0751	30.3037
27041	MN	Douglas County, MN	6	6	5	Non-metro	21438	3.1	67370	86.7	3580	9.2	4.34969	30.0365	37.2085	28.4054
27043	MN	Faribault County, MN	6	8	6	Non-metro	6967	4.1	55696	71.7	1540	11.4	6.74407	33.9324	37.9202	21.4033
27045	MN	Fillmore County, MN	3	3	2	Metro	11416	3.3	67804	87.3	2574	12.3	8.1172	31.865	36.7229	23.2949
27047	MN	Freeborn County, MN	7	7	8	Non-metro	15758	3.8	62770	80.8	3074	10.2	11.485	33.4032	38.0391	17.0727
27049	MN	Goodhue County, MN	4	6	3	Non-metro	26463	3.5	74974	96.5	3771	8	5.52244	33.5113	33.1761	27.7901
27051	MN	Grant County, MN	9	9	10	Non-metro	3271	4	61901	79.7	608	10	6.72966	31.8046	42.4291	19.0366
27053	MN	Hennepin County, MN	1	1	1	Metro	692722	3.8	84220	108.4	124666	10	6.17963	15.3491	25.9032	52.5681
27055	MN	Houston County, MN	3	3	2	Metro	10362	3.1	70325	90.5	1373	7.4	5.18469	33.363	34.7723	26.68
27057	MN	Hubbard County, MN	7	9	9	Non-metro	10214	4.4	65557	84.4	2202	10.2	5.88348	28.1334	36.3933	29.5899
27059	MN	Isanti County, MN	1	1	1	Metro	21337	4.5	74481	95.8	3516	8.5	7.53699	34.6075	38.1549	19.7006
27061	MN	Itasca County, MN	6	6	6	Non-metro	21689	5.1	59138	76.1	5390	12.2	5.58386	30.3512	39.3922	24.6727
27063	MN	Jackson County, MN	7	9	9	Non-metro	5504	3.5	64052	82.4	1012	10.3	6.54961	33.5424	36.8311	23.0769
27065	MN	Kanabec County, MN	6	8	4	Non-metro	9049	5.7	57937	74.6	2027	12.7	8.66771	38.7962	37.5543	14.9818
27067	MN	Kandiyohi County, MN	4	4	5	Non-metro	23472	3.9	66030	85	5345	12.4	9.86779	26.9047	37.3313	25.8961
27069	MN	Kittson County, MN	9	9	12	Non-metro	2268	3.2	60785	78.2	395	9.8	3.9584	35.5921	33.2439	27.2056
27071	MN	Koochiching County, MN	6	7	6	Non-metro	5717	4.8	59299	76.3	1597	13.6	7.28927	33.2676	42.3654	17.0777
27073	MN	Lac qui Parle County, MN	9	9	12	Non-metro	3373	3.1	62182	80	639	9.8	5.88476	36.9228	36.4119	20.7805
27075	MN	Lake County, MN	6	8	6	Non-metro	5377	3.9	68725	88.4	953	8.8	7.12893	30.758	36.059	26.0541
27077	MN	Lake of the Woods County, MN	9	9	12	Non-metro	2412	4	62357	80.2	391	10.4	3.99174	32.1404	42.6359	21.2319
27079	MN	Le Sueur County, MN	1	1	1	Metro	15651	4.6	82936	106.7	1925	6.7	5.14197	33.6661	36.5306	24.6614
27081	MN	Lincoln County, MN	9	9	10	Non-metro	3046	3.7	60199	77.5	482	8.8	6.741	35.8338	35.0735	22.3517
27083	MN	Lyon County, MN	7	7	8	Non-metro	14293	3	66692	85.8	2555	10.4	7.17683	28.1267	37.1873	27.5091
27085	MN	McLeod County, MN	6	4	3	Non-metro	19116	3.8	67835	87.3	2725	7.5	6.49102	34.3695	40.2263	18.9132
27087	MN	Mahnomen County, MN	8	8	7	Non-metro	2181	6.6	52486	67.5	997	18.7	13.0596	35.2269	38.0056	13.7079
27089	MN	Marshall County, MN	8	8	7	Non-metro	5294	4.5	66165	85.1	828	9.3	7.39978	39.0746	35.0182	18.5074
27091	MN	Martin County, MN	7	6	11	Non-metro	9641	3.5	57521	74	2117	10.8	5.96795	34.0152	36.9394	23.0775
27093	MN	Meeker County, MN	6	6	4	Non-metro	13193	3.7	66785	85.9	1991	8.6	5.91523	35.4097	38.6436	20.0314
27095	MN	Mille Lacs County, MN	1	1	1	Metro	12482	5.7	66546	85.6	2869	10.9	9.35111	36.5154	37.4749	16.6585
27097	MN	Morrison County, MN	6	6	4	Non-metro	17482	4.8	63671	81.9	3398	10.1	7.6053	39.0605	35.8656	17.4686
27099	MN	Mower County, MN	4	4	5	Non-metro	20629	3.4	60831	78.3	4590	11.6	9.034	34.0743	32.9047	23.987
27101	MN	Murray County, MN	9	9	10	Non-metro	4710	4.1	72302	93	698	8.7	8.77042	35.804	33.8435	21.5821
27103	MN	Nicollet County, MN	3	3	2	Metro	20342	3	73386	94.4	3141	9.8	4.90907	24.6977	35.4878	34.9055
27105	MN	Nobles County, MN	7	7	8	Non-metro	11308	3.1	58596	75.4	2460	11.4	20.6278	31.1812	31.1454	17.0456
27107	MN	Norman County, MN	8	8	7	Non-metro	3189	4.3	60560	77.9	744	11.9	7.17006	33.3632	37.598	21.8687
27109	MN	Olmsted County, MN	3	3	2	Metro	90609	3.1	83656	107.6	12458	7.7	5.06789	19.6468	27.6216	47.6637
27111	MN	Otter Tail County, MN	6	6	5	Non-metro	31337	3.7	63741	82	5630	9.5	6.81845	27.1012	39.5204	26.56
27113	MN	Pennington County, MN	6	6	6	Non-metro	8696	4	64778	83.4	1347	10	4.70297	30.1774	45.462	19.6576
27115	MN	Pine County, MN	6	8	4	Non-metro	14232	5.5	62206	80	3031	10.9	8.82106	40.8947	34.8882	15.3961
27117	MN	Pipestone County, MN	6	8	6	Non-metro	4571	3.1	58379	75.1	965	10.6	7.31903	36.6912	35.4741	20.5157
27119	MN	Polk County, MN	3	3	2	Metro	16003	4.2	61629	79.3	3658	12.3	6.5723	29.2346	37.5274	26.6657
27121	MN	Pope County, MN	8	8	6	Non-metro	6472	3.2	70662	90.9	970	8.6	4.7677	30.613	42.2282	22.3911
27123	MN	Ramsey County, MN	1	1	1	Metro	281195	4.2	70485	90.7	68409	13	8.80732	20.2601	26.2083	44.7242
27125	MN	Red Lake County, MN	8	8	7	Non-metro	2186	4.3	57208	73.6	353	9.1	4.9744	36.4667	41.2217	17.3372
27127	MN	Redwood County, MN	7	9	9	Non-metro	7555	3.7	61480	79.1	1410	9.4	6.99267	36.1593	36.8441	20.0039
27129	MN	Renville County, MN	8	9	4	Non-metro	8312	4.3	63768	82.1	1514	10.6	8.62875	34.9435	38.469	17.9587
27131	MN	Rice County, MN	4	4	3	Non-metro	37120	3.5	71490	92	5661	9.4	7.53051	32.2998	30.2173	29.9524
27133	MN	Rock County, MN	6	2	6	Non-metro	5921	2.1	67389	86.7	913	9.7	6.02651	33.4001	33.1535	27.4199
27135	MN	Roseau County, MN	7	9	11	Non-metro	7907	3.2	69341	89.2	1487	9.9	7.0633	37.4298	35.5355	19.9714
27137	MN	St. Louis County, MN	2	2	2	Metro	99176	4.2	64321	82.8	26441	13.8	5.10587	25.4108	37.8127	31.6706
27139	MN	Scott County, MN	1	1	1	Metro	82681	3.4	108730	139.9	7034	4.6	5.09486	20.2617	31.767	42.8764
27141	MN	Sherburne County, MN	1	1	1	Metro	52044	3.9	92205	118.6	5756	6	5.59745	28.4016	38.735	27.2659
27143	MN	Sibley County, MN	1	8	1	Metro	7986	4	73913	95.1	1322	9	6.84984	37.5636	37.7366	17.8499
27145	MN	Stearns County, MN	3	3	2	Metro	88710	4	67213	86.5	20682	13.5	7.29332	27.3834	36.8781	28.4453
27147	MN	Steele County, MN	5	5	8	Non-metro	20333	3.6	70093	90.2	3345	9.1	7.34997	30.332	33.9653	28.3527
27149	MN	Stevens County, MN	7	7	11	Non-metro	5312	2.6	64585	83.1	1051	11.9	6.39696	30.7227	34.2669	28.6134
27151	MN	Swift County, MN	7	9	9	Non-metro	4762	4	59516	76.6	1035	10.8	6.88443	32.3129	37.923	22.8797
27153	MN	Todd County, MN	6	8	6	Non-metro	13422	4.1	58012	74.6	3262	13.1	10.9731	40.6449	33.546	14.8359
27155	MN	Traverse County, MN	9	9	12	Non-metro	1660	3.4	60270	77.6	402	12.6	6.15122	36.7792	40.88	16.1897
27157	MN	Wabasha County, MN	3	3	2	Metro	12157	3.3	68843	88.6	1573	7.4	5.48229	32.5317	35.2858	26.7003
27159	MN	Wadena County, MN	7	9	9	Non-metro	6013	4.9	55215	71.1	1748	12.7	7.52241	35.3286	38.7857	18.3632
27161	MN	Waseca County, MN	6	6	4	Non-metro	8842	4.3	69110	88.9	1597	8.8	7.07518	35.1009	35.8573	21.9667
27163	MN	Washington County, MN	1	1	1	Metro	141738	3.3	105251	135.4	13900	5.2	3.80322	19.02	29.286	47.8909
27165	MN	Watonwan County, MN	6	8	6	Non-metro	6538	3.3	65099	83.8	1269	11.6	12.1745	34.6861	34.9504	18.189
27167	MN	Wilkin County, MN	6	8	5	Non-metro	3398	3.1	65514	84.3	621	10	6.66667	30.8084	38.3167	24.2082
27169	MN	Winona County, MN	4	4	5	Non-metro	27912	3.1	63878	82.2	5684	12.3	6.85042	26.4958	34.8582	31.7956
27171	MN	Wright County, MN	1	1	1	Metro	75043	3.5	99744	128.4	7005	4.9	5.07214	28.1247	33.7173	33.0859
27173	MN	Yellow Medicine County, MN	9	9	9	Non-metro	5066	3.2	64247	82.7	984	10.7	7.41077	32.6981	40.5021	19.389
28001	MS	Adams County, MS	5	7	8	Non-metro	10584	8	40007	81.9	6846	25.8	17.481	33.0706	29.1597	20.2886
28003	MS	Alcorn County, MS	7	7	8	Non-metro	15143	4.7	46712	95.6	5712	17	18.1021	34.0687	30.2131	17.616
28005	MS	Amite County, MS	8	8	5	Non-metro	4386	7.1	41927	85.8	2747	22	12.4589	42.2597	36.0412	9.2402
28007	MS	Attala County, MS	6	6	6	Non-metro	6862	5.9	40592	83.1	3902	22.3	15.9153	36.7145	31.1817	16.1885
28009	MS	Benton County, MS	1	1	1	Metro	3041	6.3	41019	83.9	1499	19.7	22.0007	33.7763	33.2226	11.0004
28011	MS	Bolivar County, MS	7	7	8	Non-metro	11336	6.7	35599	72.8	9905	34.2	17.7688	25.3541	29.7078	27.1694
28013	MS	Calhoun County, MS	9	9	10	Non-metro	5451	5.2	38073	77.9	2888	22.4	21.6843	34.9037	31.4547	11.9573
28015	MS	Carroll County, MS	9	8	8	Non-metro	3439	5.8	46012	94.1	1509	15.9	21.1879	31.2407	29.5765	17.9949
28017	MS	Chickasaw County, MS	7	9	9	Non-metro	6849	6.1	40762	83.4	3288	19.9	23.9623	33.7635	30.9993	11.2749
28019	MS	Choctaw County, MS	9	9	10	Non-metro	3564	4.8	43567	89.1	1674	20.9	13.0578	41.6044	28.0083	17.3294
28021	MS	Claiborne County, MS	8	8	5	Non-metro	2981	11.3	33163	67.9	2530	33.3	17.855	29.3807	30.4747	22.2895
28023	MS	Clarke County, MS	9	9	8	Non-metro	5677	6.2	43774	89.6	2828	18.5	14.3335	35.8803	37.1073	12.6789
28025	MS	Clay County, MS	7	7	9	Non-metro	8035	6.9	40257	82.4	4161	22.7	18.3253	33.3517	30.3118	18.0112
28027	MS	Coahoma County, MS	7	6	8	Non-metro	8056	8.4	31234	63.9	7660	37.9	18.7077	24.3058	36.9538	20.0328
28029	MS	Copiah County, MS	2	2	2	Metro	10791	6.3	43471	89	5710	20.9	15.1123	31.8653	31.6818	21.3407
28031	MS	Covington County, MS	8	8	6	Non-metro	8226	5.1	43796	89.6	3586	19.9	17.1454	32.2965	34.849	15.7091
28033	MS	DeSoto County, MS	1	1	1	Metro	92984	4.4	72890	149.1	20337	10.8	8.78679	28.8226	34.9429	27.4477
28035	MS	Forrest County, MS	3	3	2	Metro	33329	5.5	45326	92.7	15097	20.1	10.4805	26.2003	34.655	28.6643
28037	MS	Franklin County, MS	9	9	10	Non-metro	2664	6.7	43579	89.2	1682	22.1	15.6833	31.4046	36.4294	16.4827
28039	MS	George County, MS	6	8	6	Non-metro	8806	6.8	54560	111.6	3960	16.4	13.9771	36.1869	33.8223	16.0136
28041	MS	Greene County, MS	8	8	7	Non-metro	4211	7.4	45013	92.1	2352	21.2	18.8822	38.1836	31.5768	11.3573
28043	MS	Grenada County, MS	7	7	8	Non-metro	9087	4.9	39562	81	4667	22.1	17.9638	31.8483	28.1107	22.0772
28045	MS	Hancock County, MS	2	2	2	Metro	19104	5.7	54207	110.9	7913	17.3	9.63494	30.1712	35.8285	24.3653
28047	MS	Harrison County, MS	2	2	2	Metro	87759	5.4	54090	110.7	36796	18	10.9048	28.5973	35.6963	24.8015
28049	MS	Hinds County, MS	2	2	2	Metro	102062	6	42092	86.1	54213	25.2	11.0612	22.9895	34.6255	31.3238
28051	MS	Holmes County, MS	6	2	6	Non-metro	5201	10.6	28236	57.8	5918	37.8	18.9634	35.6751	30.6132	14.7483
28053	MS	Humphreys County, MS	6	8	7	Non-metro	2063	12.2	30555	62.5	2489	33.3	25.2311	28.6922	27.4533	18.6234
28055	MS	Issaquena County, MS	8	9	7	Non-metro	327	8.9	29050	59.4	436	43.9	35.6597	39.9618	19.2161	5.16252
28057	MS	Itawamba County, MS	7	9	8	Non-metro	10372	4.3	51454	105.3	3005	13.1	14.7528	34.7628	35.2254	15.2591
28059	MS	Jackson County, MS	2	2	2	Metro	58829	5.9	57664	118	21019	14.7	11.2624	27.6947	37.4464	23.5965
28061	MS	Jasper County, MS	9	8	8	Non-metro	5817	7.1	43527	89.1	2704	16.7	11.3683	43.4856	30.2447	14.9015
28063	MS	Jefferson County, MS	8	9	7	Non-metro	1906	15.8	32234	66	2163	31.7	24.1372	30.471	25.6598	19.732
28065	MS	Jefferson Davis County, MS	8	8	7	Non-metro	3910	7.5	34876	71.4	2776	25.2	14.5069	40.1264	31.2066	14.1601
28067	MS	Jones County, MS	4	4	5	Non-metro	24634	5.6	44670	91.4	12286	18.8	13.8695	31.5587	33.8287	20.7431
28069	MS	Kemper County, MS	9	9	8	Non-metro	3284	7.2	37262	76.2	2126	26.1	20	32.7319	30.7251	16.543
28071	MS	Lafayette County, MS	4	4	3	Non-metro	27715	4.1	52428	107.3	8653	16.5	8.228	21.5675	25.1239	45.0805
28073	MS	Lamar County, MS	3	3	2	Metro	31436	4.1	65261	133.5	7678	11.8	8.80676	26.0071	31.5843	33.6019
28075	MS	Lauderdale County, MS	5	5	8	Non-metro	29131	5.3	44492	91	15632	22.8	15.8065	27.4672	36.2987	20.4275
28077	MS	Lawrence County, MS	8	8	7	Non-metro	4666	6.7	45844	93.8	2274	19.3	17.0913	38.0411	30.9671	13.9006
28079	MS	Leake County, MS	6	8	6	Non-metro	7915	5.6	42938	87.9	4157	21.1	18.6727	36.5503	27.8327	16.9443
28081	MS	Lee County, MS	5	5	8	Non-metro	41383	4.5	57597	117.9	12446	15.2	12.7269	26.9843	31.969	28.3198
28083	MS	Leflore County, MS	5	6	8	Non-metro	9828	8	31091	63.6	9394	35.6	16.8055	33.8581	30.112	19.2244
28085	MS	Lincoln County, MS	6	6	5	Non-metro	14819	5	45609	93.3	6086	17.7	12.6616	37.9765	30.177	19.1849
28087	MS	Lowndes County, MS	5	5	8	Non-metro	24709	5.8	49086	100.4	10511	18.5	11.9678	32.7334	29.1881	26.1107
28089	MS	Madison County, MS	2	2	2	Metro	52947	4.2	77665	158.9	12447	11.5	7.44074	17.1674	25.8453	49.5466
28091	MS	Marion County, MS	6	6	6	Non-metro	10218	5.2	40017	81.9	5415	22.9	17.2224	37.6169	33.893	11.2677
28093	MS	Marshall County, MS	1	1	1	Metro	14219	5.7	40650	83.2	6367	19.9	17.2334	37.7827	30.999	13.985
28095	MS	Monroe County, MS	7	7	9	Non-metro	15797	5.1	47768	97.7	5677	16.9	15.0902	40.3405	28.4948	16.0745
28097	MS	Montgomery County, MS	7	9	9	Non-metro	3863	6	40442	82.8	2042	21.2	24.3521	28.8948	29.8779	16.8752
28099	MS	Neshoba County, MS	7	7	9	Non-metro	10020	5.6	44008	90	6061	21.2	17.6859	33.5113	33.4893	15.3135
28101	MS	Newton County, MS	7	8	9	Non-metro	8184	5.4	45278	92.6	4153	20.2	14.2606	32.4271	37.1464	16.1659
28103	MS	Noxubee County, MS	7	9	9	Non-metro	3598	8.6	34467	70.5	2674	26.8	18.91	41.623	26.1117	13.3553
28105	MS	Oktibbeha County, MS	5	5	8	Non-metro	22345	5.5	43226	88.4	10406	22.2	9.06372	21.3634	25.1246	44.4483
28107	MS	Panola County, MS	6	6	4	Non-metro	12528	6.9	42287	86.5	7383	22.6	18.1297	32.1934	33.639	16.0379
28109	MS	Pearl River County, MS	6	6	3	Non-metro	23344	5.6	51023	104.4	8894	16.1	13.1134	34.9068	36.043	15.9369
28111	MS	Perry County, MS	3	3	2	Metro	4248	6.4	45758	93.6	2352	20.5	14.0643	42.5804	32.5714	10.7839
28113	MS	Pike County, MS	6	6	5	Non-metro	14361	6.9	39063	79.9	10753	27.6	17.2936	34.8768	31.0921	16.7375
28115	MS	Pontotoc County, MS	7	9	8	Non-metro	15071	4.4	50133	102.6	5086	16.3	19.9473	28.816	33.3821	17.8545
28117	MS	Prentiss County, MS	7	7	9	Non-metro	11290	4.3	49750	101.8	4005	16.5	16.5105	31.7151	33.293	18.4813
28119	MS	Quitman County, MS	6	8	4	Non-metro	2334	8.3	31877	65.2	1981	33.8	24.7964	31.0973	29.7317	14.3747
28121	MS	Rankin County, MS	2	2	2	Metro	75632	3.6	71478	146.3	16460	10.8	9.9786	23.6223	33.6615	32.7376
28123	MS	Scott County, MS	6	2	6	Non-metro	12337	4.6	41496	84.9	5235	19.1	22.337	31.76	34.8187	11.0843
28125	MS	Sharkey County, MS	8	8	7	Non-metro	1401	9	32650	66.8	1274	35.1	20.2708	39.7451	23.9347	16.0494
28127	MS	Simpson County, MS	2	2	2	Metro	10543	5.2	43757	89.5	5409	21.3	19.8991	32.7286	30.9088	16.4635
28129	MS	Smith County, MS	8	8	7	Non-metro	6589	4.5	48335	98.9	2394	17	17.9592	36.7857	30.7755	14.4796
28131	MS	Stone County, MS	6	2	6	Non-metro	6930	5.4	51353	105.1	2898	16.6	14.393	34.8098	36.5055	14.2917
28133	MS	Sunflower County, MS	7	7	8	Non-metro	7314	8.9	34017	69.6	8186	38.7	22.9669	30.9971	28.6817	17.3543
28135	MS	Tallahatchie County, MS	7	9	9	Non-metro	4786	6	35671	73	3418	33.7	21.8668	34.3539	32.1064	11.673
28137	MS	Tate County, MS	1	1	1	Metro	12110	5.5	54882	112.3	4067	14.9	16.4506	32.7206	32.7698	18.059
28139	MS	Tippah County, MS	6	8	4	Non-metro	9440	4.6	49254	100.8	4049	19	20.746	30.4775	32.9314	15.8452
28141	MS	Tishomingo County, MS	8	8	6	Non-metro	8325	4.5	47839	97.9	2894	15.7	18.5152	32.3122	34.3769	14.7958
28143	MS	Tunica County, MS	1	1	1	Metro	4261	8.5	37886	77.5	2540	26.6	16.3677	41.1052	25.61	16.9171
28145	MS	Union County, MS	6	7	4	Non-metro	14137	4	51678	105.7	3894	14.1	22.4233	31.115	28.7705	17.6912
28147	MS	Walthall County, MS	9	9	10	Non-metro	4938	6.8	37080	75.9	3260	23.7	18.5241	35.096	28.1025	18.2774
28149	MS	Warren County, MS	4	4	5	Non-metro	19478	6	50060	102.4	8915	20.7	12.3408	26.1282	34.7777	26.7534
28151	MS	Washington County, MS	5	5	8	Non-metro	15700	8	38040	77.8	12081	28.1	19.9013	31.4942	28.0054	20.599
28153	MS	Wayne County, MS	7	9	9	Non-metro	7301	6.6	38380	78.5	4418	22.5	17.5486	36.8346	25.7755	19.8413
28155	MS	Webster County, MS	9	9	10	Non-metro	3916	5.4	49335	100.9	1635	16.5	15.1739	36.9356	29.9778	17.9127
28157	MS	Wilkinson County, MS	8	8	7	Non-metro	2746	10.7	33777	69.1	2349	32.4	14.6877	48.9915	24.8536	11.4671
28159	MS	Winston County, MS	7	9	9	Non-metro	7241	6	48427	99.1	3810	22.2	14.5267	36.8481	31.2191	17.4061
28161	MS	Yalobusha County, MS	7	9	9	Non-metro	4903	5.4	42995	88	2733	22.3	15.534	46.1332	25.9904	12.3424
28163	MS	Yazoo County, MS	2	2	2	Metro	8952	7.1	37119	76	6876	31.3	22.9602	38.3341	26.8308	11.8749
29001	MO	Adair County, MO	7	7	8	Non-metro	9825	4.1	47619	77	5348	23.9	8.00404	32.2036	25.4975	34.2948
29003	MO	Andrew County, MO	3	3	2	Metro	9505	2.9	63665	103	1543	8.7	5.52966	38.7076	29.6469	26.1158
29005	MO	Atchison County, MO	9	9	10	Non-metro	2634	3.1	54708	88.5	644	12.5	9.33368	42.4423	26.9121	21.3119
29007	MO	Audrain County, MO	6	6	5	Non-metro	10144	3.5	55262	89.4	3816	16.3	13.2037	41.5378	29.8916	15.3669
29009	MO	Barry County, MO	6	6	6	Non-metro	14902	4.3	47532	76.9	6536	19	14.4747	41.6342	28.9904	14.9007
29011	MO	Barton County, MO	6	8	6	Non-metro	5175	3.2	46554	75.3	1785	15.5	13.3675	41.6156	26.71	18.3069
29013	MO	Bates County, MO	1	1	1	Metro	7638	4	54634	88.4	2162	13.7	11.4916	48.5319	26.0999	13.8766
29015	MO	Benton County, MO	7	9	10	Non-metro	7255	5.4	51574	83.4	3080	15.6	12.3795	41.0603	31.5133	15.0469
29017	MO	Bollinger County, MO	3	3	2	Metro	5308	3.9	54291	87.8	1572	15	15.7038	47.1901	25.407	11.6991
29019	MO	Boone County, MO	3	3	2	Metro	98490	2.8	62805	101.6	29264	16.6	5.23647	20.5936	24.4528	49.7171
29021	MO	Buchanan County, MO	3	3	2	Metro	42604	3.6	51811	83.8	14831	18.6	10.3776	37.7382	28.5348	23.3495
29023	MO	Butler County, MO	5	5	8	Non-metro	17877	4.4	43640	70.6	8210	19.9	16.4063	40.5001	29.1912	13.9024
29025	MO	Caldwell County, MO	1	1	1	Metro	4290	4.8	52861	85.5	1152	13.2	10.1514	44.077	28.9569	16.8147
29027	MO	Callaway County, MO	3	3	2	Metro	21462	3.2	64333	104.1	4312	10.5	9.82895	35.4607	29.84	24.8704
29029	MO	Camden County, MO	7	7	9	Non-metro	19103	4.7	54637	88.4	5681	13.2	8.25894	36.2134	32.9722	22.5555
29031	MO	Cape Girardeau County, MO	3	3	2	Metro	40150	3.4	60997	98.7	9666	12.4	8.15967	31.3921	26.8149	33.6333
29033	MO	Carroll County, MO	6	8	4	Non-metro	4481	4.1	59257	95.9	1001	12.1	8.62936	43.9678	26.6588	20.744
29035	MO	Carter County, MO	9	9	10	Non-metro	2543	4.9	39423	63.8	1077	20.4	16.5923	48.0759	20.4964	14.8355
29037	MO	Cass County, MO	1	1	1	Metro	54378	3.7	79949	129.3	7893	7.3	5.91102	32.6514	33.5775	27.8601
29039	MO	Cedar County, MO	6	8	6	Non-metro	5747	3.5	43563	70.5	2598	18.2	14.1934	40.0767	28.3969	17.3329
29041	MO	Chariton County, MO	9	8	10	Non-metro	3717	3.1	56898	92	848	11.8	7.92041	44.0214	26.6118	21.4463
29043	MO	Christian County, MO	2	2	2	Metro	46565	3	70623	114.2	7564	8.3	7.18789	27.4295	33.5083	31.8743
29045	MO	Clark County, MO	9	9	8	Non-metro	3102	4.4	50390	81.5	864	13	10.3755	46.2991	30.4102	12.9151
29047	MO	Clay County, MO	1	1	1	Metro	138246	4.6	75129	121.5	20470	8.1	6.19945	26.8579	31.9963	34.9463
29049	MO	Clinton County, MO	1	1	1	Metro	10648	5	64823	104.9	2104	10.1	6.19239	43.6608	27.8077	22.339
29051	MO	Cole County, MO	3	3	2	Metro	38912	2.9	63972	103.5	8479	11.6	7.48262	29.5577	27.1634	35.7963
29053	MO	Cooper County, MO	6	3	6	Non-metro	7051	3.4	56824	91.9	2026	12.5	9.544	38.8423	28.2686	23.3452
29055	MO	Crawford County, MO	6	8	4	Non-metro	10855	4.3	49511	80.1	3565	15.8	15.7852	38.5786	32.0468	13.5894
29057	MO	Dade County, MO	8	8	7	Non-metro	3526	3.1	43303	70.1	1134	15.2	10.5899	42.6845	32.3291	14.3965
29059	MO	Dallas County, MO	2	2	2	Metro	7169	4.1	46189	74.7	2844	16.6	11.1111	48.9392	26.6331	13.3166
29061	MO	Daviess County, MO	8	8	4	Non-metro	4082	3.6	56786	91.9	1059	12.9	12.9313	40.6617	26.3252	20.0818
29063	MO	DeKalb County, MO	3	3	2	Metro	4104	3.6	54112	87.5	1234	13.3	10.7696	44.7643	29.8543	14.6118
29065	MO	Dent County, MO	7	9	9	Non-metro	6240	4.1	45530	73.7	2343	16.4	14.3976	39.2875	29.0203	17.2947
29067	MO	Douglas County, MO	6	8	6	Non-metro	5117	4	41505	67.1	2381	20.5	15.2412	39.8844	29.1259	15.7485
29069	MO	Dunklin County, MO	7	7	8	Non-metro	11168	5.7	42932	69.5	6029	22.3	19.9699	42.5321	23.8609	13.6371
29071	MO	Franklin County, MO	1	1	1	Metro	52596	3.7	68162	110.3	9966	9.6	9.57636	34.2375	34.8098	21.3763
29073	MO	Gasconade County, MO	6	8	4	Non-metro	7566	3.4	56626	91.6	1648	11.3	11.0768	39.0308	30.5454	19.347
29075	MO	Gentry County, MO	8	8	7	Non-metro	3303	2.5	49726	80.4	854	14.1	12.3839	42.9864	23.4818	21.1479
29077	MO	Greene County, MO	2	2	2	Metro	152233	3.2	53391	86.4	38292	13.2	6.869	28.2354	32.5038	32.3919
29079	MO	Grundy County, MO	7	7	11	Non-metro	4154	3.4	49560	80.2	1562	16.7	14.5599	38.5665	31.8788	14.9948
29081	MO	Harrison County, MO	7	9	11	Non-metro	3726	3.4	47536	76.9	1214	15.1	9.24116	45.8504	27.99	16.9184
29083	MO	Henry County, MO	6	6	4	Non-metro	9972	3.8	48263	78.1	3189	14.5	10.8521	42.1029	31.1616	15.8833
29085	MO	Hickory County, MO	8	8	7	Non-metro	3921	3.8	40224	65.1	1546	18.1	10.6061	48.2375	31.0915	10.0649
29087	MO	Holt County, MO	8	8	7	Non-metro	2468	2.8	54322	87.9	576	13.9	6.37208	45.0528	27.5056	21.0695
29089	MO	Howard County, MO	6	3	6	Non-metro	4815	3.1	55699	90.1	1152	12.2	11.4692	34.9572	27.1686	26.405
29091	MO	Howell County, MO	7	7	8	Non-metro	16012	4.5	45132	73	7236	18.4	13.803	40.7265	27.4959	17.9747
29093	MO	Iron County, MO	7	9	10	Non-metro	3457	5.5	44817	72.5	1713	18.6	13.6582	37.9491	29.5564	18.8364
29095	MO	Jackson County, MO	1	1	1	Metro	359128	5.1	63282	102.4	92796	13.1	8.25086	28.4226	30.3647	32.9618
29097	MO	Jasper County, MO	3	3	2	Metro	56472	3.5	51936	84	20272	16.8	11.7216	34.9569	28.5801	24.7414
29099	MO	Jefferson County, MO	1	1	1	Metro	117211	3.8	68959	111.6	19654	8.7	8.81639	32.1863	36.2356	22.7617
29101	MO	Johnson County, MO	4	4	3	Non-metro	22883	4.2	59146	95.7	5895	11.7	7.63548	33.4274	30.5102	28.4269
29103	MO	Knox County, MO	9	9	10	Non-metro	1720	3	45464	73.5	642	17.1	14.8118	43.5148	25.7006	15.9728
29105	MO	Laclede County, MO	6	6	5	Non-metro	16372	4.1	46405	75.1	5599	15.7	12.6811	41.0362	29.3978	16.8849
29107	MO	Lafayette County, MO	1	1	1	Metro	16662	4	68142	110.2	3372	10.5	8.29908	42.2213	26.62	22.8596
29109	MO	Lawrence County, MO	6	6	6	Non-metro	17309	3.8	51385	83.1	5485	14.6	14.1716	40.1353	30.3611	15.332
29111	MO	Lewis County, MO	9	9	8	Non-metro	4798	3.3	47136	76.3	1383	14.9	13.5814	44.4183	27.0215	14.9788
29113	MO	Lincoln County, MO	1	1	1	Metro	29211	4.3	76182	123.2	5657	9.3	9.25559	40.3979	32.0234	18.3231
29115	MO	Linn County, MO	7	9	11	Non-metro	5036	5.1	49490	80.1	1716	14.7	9.62338	46.1971	24.5659	19.6136
29117	MO	Livingston County, MO	6	7	4	Non-metro	7194	2.8	51789	83.8	1867	13.8	12.479	40.9912	27.051	19.4787
29119	MO	McDonald County, MO	2	8	2	Metro	10713	3.6	41784	67.6	4129	17.8	20.722	40.4548	26.9913	11.832
29121	MO	Macon County, MO	7	7	9	Non-metro	7289	3.5	49295	79.7	2042	13.7	8.74149	45.1644	28.6207	17.4734
29123	MO	Madison County, MO	6	9	6	Non-metro	5418	4.2	46428	75.1	1727	13.9	11.7572	44.2137	27.9335	16.0955
29125	MO	Maries County, MO	8	8	7	Non-metro	3878	3.6	52560	85	941	11.3	12.9639	41.646	27.0328	18.3572
29127	MO	Marion County, MO	5	7	8	Non-metro	14075	3.3	54542	88.2	3760	13.8	10.3067	37.4729	27.4966	24.7237
29129	MO	Mercer County, MO	9	9	12	Non-metro	1792	2.8	49815	80.6	448	13	8.99668	43.4494	27.073	20.4809
29131	MO	Miller County, MO	6	6	6	Non-metro	12514	3.9	47185	76.3	3696	15	10.8607	38.8373	29.1962	21.1058
29133	MO	Mississippi County, MO	6	8	6	Non-metro	5376	4.4	38559	62.4	2593	23.2	20.6813	47.7367	17.8984	13.6836
29135	MO	Moniteau County, MO	3	3	2	Metro	7089	3.2	56419	91.3	1658	11.4	13.6315	42.8115	24.8911	18.6659
29137	MO	Monroe County, MO	9	9	9	Non-metro	3762	4.1	52079	84.2	1288	15	10.0262	49.1972	24.3938	16.3827
29139	MO	Montgomery County, MO	6	8	4	Non-metro	5758	3.5	52818	85.4	1460	13.2	12.2556	42.8945	28.8579	15.992
29141	MO	Morgan County, MO	8	8	7	Non-metro	8397	4.5	50410	81.5	3710	17.6	20.2706	39.369	26.4871	13.8733
29143	MO	New Madrid County, MO	7	9	9	Non-metro	8254	4.4	39778	64.4	3467	22.1	16.6786	46.0336	24.2541	13.0338
29145	MO	Newton County, MO	3	3	2	Metro	26817	3.6	58832	95.2	8784	15.1	10.6569	35.212	31.936	22.1951
29147	MO	Nodaway County, MO	6	6	5	Non-metro	10658	2.8	49751	80.5	2725	15.2	5.81172	38.5687	29.5709	26.0487
29149	MO	Oregon County, MO	9	9	10	Non-metro	3806	5	37898	61.3	1807	21.2	14.237	45.3571	26.1039	14.3019
29151	MO	Osage County, MO	3	3	2	Metro	7028	2.5	67603	109.4	1093	8.4	7.23757	42.3425	27.3481	23.0718
29153	MO	Ozark County, MO	9	9	10	Non-metro	3415	5.1	41194	66.6	1780	20.4	19.0629	41.3004	29.2582	10.3785
29155	MO	Pemiscot County, MO	7	7	9	Non-metro	5979	6.8	36828	59.6	3568	23.7	17.7815	48.1237	22.4577	11.6372
29157	MO	Perry County, MO	6	6	6	Non-metro	9721	3	56788	91.9	1890	10.1	14.3599	40.9105	24.4348	20.2948
29159	MO	Pettis County, MO	4	5	3	Non-metro	20144	4.4	49333	79.8	6810	16.1	12.4427	34.3696	34.6494	18.5382
29161	MO	Phelps County, MO	5	5	8	Non-metro	19848	3.5	49346	79.8	7607	18.1	8.23001	31.4379	28.773	31.5591
29163	MO	Pike County, MO	6	8	4	Non-metro	7322	3.7	51699	83.6	2692	16.6	13.5777	50.3633	20.6974	15.3616
29165	MO	Platte County, MO	1	1	1	Metro	59445	3.8	86720	140.3	7464	6.9	3.63061	21.706	30.3492	44.3142
29167	MO	Polk County, MO	2	2	2	Metro	14570	3.3	53856	87.1	4694	15.3	12.0927	37.3961	30.2437	20.2676
29169	MO	Pulaski County, MO	5	5	8	Non-metro	14432	4.2	58046	93.9	5522	12.7	5.49525	30.441	37.1235	26.9403
29171	MO	Putnam County, MO	9	9	10	Non-metro	2219	3	46774	75.7	669	14.4	6.55885	43.0069	32.0156	18.4187
29173	MO	Ralls County, MO	9	9	8	Non-metro	5556	3.2	61239	99.1	1006	9.8	8.51408	48.8347	26.8894	15.7618
29175	MO	Randolph County, MO	6	6	5	Non-metro	10184	4	48560	78.6	3439	15.3	10.3619	41.1508	31.394	17.0933
29177	MO	Ray County, MO	1	1	1	Metro	10965	6.1	68609	111	2361	10.4	10.3393	45.141	29.3898	15.1299
29179	MO	Reynolds County, MO	9	9	12	Non-metro	2905	3.9	42611	68.9	984	16.4	21.263	38.0216	26.5401	14.1753
29181	MO	Ripley County, MO	9	9	10	Non-metro	5033	5.1	37865	61.3	2457	23.4	17.8277	39.0986	31.2151	11.8585
29183	MO	St. Charles County, MO	1	1	1	Metro	226793	3.2	92029	148.9	21239	5.3	4.56286	22.8186	30.6523	41.9662
29185	MO	St. Clair County, MO	8	8	4	Non-metro	3805	4.2	41754	67.5	1675	18.2	10.6473	43.717	33.2748	12.3609
29186	MO	Ste. Genevieve County, MO	6	8	4	Non-metro	9176	3.2	63729	103.1	1885	10.3	8.53853	39.3212	35.7603	16.38
29187	MO	St. Francois County, MO	4	4	3	Non-metro	25780	4.5	48557	78.6	11027	18	13.1371	38.1928	33.1685	15.5017
29189	MO	St. Louis County, MO	1	1	1	Metro	524264	4.2	72507	117.3	102288	10.5	5.80821	20.811	27.3019	46.0789
29195	MO	Saline County, MO	6	7	3	Non-metro	10350	3.3	51994	84.1	3004	13.7	12.0708	36.5653	26.374	24.9898
29197	MO	Schuyler County, MO	9	9	8	Non-metro	1830	4.1	49163	79.5	518	13.1	7.61763	49.9253	30.0971	12.36
29199	MO	Scotland County, MO	9	9	10	Non-metro	2308	2.5	48665	78.7	653	14.2	16.7636	40.8484	27.7797	14.6083
29201	MO	Scott County, MO	4	4	5	Non-metro	20040	3.7	49257	79.7	5909	15.9	13.6288	38.2941	26.9083	21.1688
29203	MO	Shannon County, MO	9	9	10	Non-metro	3335	5.3	36683	59.3	1517	21.5	14.0518	45.1569	25.8429	14.9484
29205	MO	Shelby County, MO	9	9	10	Non-metro	2970	3.1	50838	82.2	827	14.3	11.5301	44.1989	26.7115	17.5595
29207	MO	Stoddard County, MO	6	6	6	Non-metro	13213	4.2	46818	75.7	5028	17.9	18.5463	42.9849	23.5841	14.8847
29209	MO	Stone County, MO	6	6	5	Non-metro	13435	6.2	53039	85.8	4554	14.6	9.6851	35.3122	34.3926	20.6101
29211	MO	Sullivan County, MO	9	9	10	Non-metro	2632	4.6	46864	75.8	943	16.1	14.2441	48.8231	22.5431	14.3897
29213	MO	Taney County, MO	4	4	5	Non-metro	25903	7	47210	76.4	8531	15.6	10.1657	33.076	32.9421	23.8161
29215	MO	Texas County, MO	9	9	9	Non-metro	8952	4.3	41483	67.1	5146	22	15.1002	38.9197	30.7949	15.1851
29217	MO	Vernon County, MO	7	6	11	Non-metro	9316	3.2	48273	78.1	3648	19.3	11.6352	39.5627	31.0422	17.7598
29219	MO	Warren County, MO	1	1	1	Metro	18666	3.9	71073	115	2850	7.9	11.7337	37.9928	31.1171	19.1564
29221	MO	Washington County, MO	6	8	4	Non-metro	10027	4.8	44063	71.3	4355	19.4	18.3488	42.5772	26.8006	12.2734
29223	MO	Wayne County, MO	9	9	10	Non-metro	4822	4.7	41271	66.8	2157	20	17.8433	42.1276	28.9787	11.0505
29225	MO	Webster County, MO	2	2	2	Metro	17407	3.2	59303	95.9	5857	15	12.0897	38.7456	30.7951	18.3696
29227	MO	Worth County, MO	9	9	10	Non-metro	1167	2.4	45477	73.6	271	14	6	53.0714	25.2857	15.6429
29229	MO	Wright County, MO	6	8	6	Non-metro	7551	3.8	41748	67.5	3636	19.8	17.594	41.7857	27.7778	12.8426
29510	MO	St. Louis city, MO	1	1	1	Metro	149707	5.9	49246	79.7	60908	21.5	10.0236	24.6777	26.6816	38.6172
30001	MT	Beaverhead County, MT	7	9	11	Non-metro	5150	2.8	53776	84.9	1158	12.7	5.7029	27.1807	30.6761	36.4403
30003	MT	Big Horn County, MT	6	8	6	Non-metro	4694	7.5	47179	74.5	3293	25.7	10.697	32.8848	36.5985	19.8197
30005	MT	Blaine County, MT	9	9	12	Non-metro	2244	3.9	46335	73.1	1302	18.9	10.889	26.6713	38.663	23.7767
30007	MT	Broadwater County, MT	9	3	10	Non-metro	2676	4	66307	104.7	620	8.6	6.67323	27.4213	43.6417	22.2638
30009	MT	Carbon County, MT	3	3	2	Metro	5662	3.4	62841	99.2	998	9.2	4.17631	31.1092	33.3252	31.3893
30011	MT	Carter County, MT	9	9	12	Non-metro	654	2.6	52116	82.3	185	13.1	5.73441	30.9859	41.9517	21.328
30013	MT	Cascade County, MT	3	3	2	Metro	37898	3.3	57085	90.1	10709	13	6.63218	31.9324	33.834	27.6015
30015	MT	Chouteau County, MT	8	8	7	Non-metro	2467	2.8	51113	80.7	843	14.4	7.67345	37.7298	30.0809	24.5158
30017	MT	Custer County, MT	7	7	11	Non-metro	6268	3.1	54913	86.7	1513	13.2	5.5711	31.62	36.1772	26.6317
30019	MT	Daniels County, MT	9	9	12	Non-metro	873	1.9	52852	83.4	184	11.2	3.81356	32.2034	37.9661	26.0169
30021	MT	Dawson County, MT	7	7	11	Non-metro	4529	3.1	70252	110.9	940	11.2	4.78946	23.7223	46.866	24.6223
30023	MT	Deer Lodge County, MT	7	7	9	Non-metro	5135	3.3	45725	72.2	1292	14.6	9.53026	40.3411	29.9039	20.2247
30025	MT	Fallon County, MT	9	9	12	Non-metro	1625	2.6	63793	100.7	266	8.9	3.49614	37.8406	40.5656	18.0977
30027	MT	Fergus County, MT	7	7	11	Non-metro	5847	3.3	54823	86.5	1359	12	5.35714	29.7619	37.3016	27.5794
30029	MT	Flathead County, MT	5	5	8	Non-metro	51074	4	65835	103.9	10183	9.5	4.40924	27.971	32.7274	34.8924
30031	MT	Gallatin County, MT	5	3	8	Non-metro	74131	2.4	78910	124.5	10517	8.8	2.42228	17.8227	26.8696	52.8855
30033	MT	Garfield County, MT	9	9	12	Non-metro	745	2.4	49898	78.8	179	14.8	2.91121	36.3901	39.3013	21.3974
30035	MT	Glacier County, MT	7	9	11	Non-metro	5545	6.8	44777	70.7	3331	24.6	13.3001	35.2452	30.9821	20.4726
30037	MT	Golden Valley County, MT	3	8	2	Metro	370	3.5	43820	69.2	134	16.6	8.7156	34.2508	33.6391	23.3945
30039	MT	Granite County, MT	8	8	7	Non-metro	1633	4.5	52984	83.6	389	11.7	9.60868	30.0659	28.8648	31.4607
30041	MT	Hill County, MT	7	7	11	Non-metro	7561	3.1	54377	85.8	2670	16.9	9.57234	32.0444	34.7322	23.6511
30043	MT	Jefferson County, MT	9	3	8	Non-metro	5915	3.3	68128	107.5	913	7.4	6.30841	26.858	33.567	33.2666
30045	MT	Judith Basin County, MT	8	8	7	Non-metro	948	2.7	51392	81.1	308	15.1	5.78512	26.8595	40.0826	27.2727
30047	MT	Lake County, MT	6	6	6	Non-metro	14027	3.8	50978	80.5	5450	17.2	7.70486	25.5529	34.7988	31.9434
30049	MT	Lewis and Clark County, MT	5	3	8	Non-metro	37303	3	67702	106.9	6389	9	4.97019	22.8514	29.4639	42.7145
30051	MT	Liberty County, MT	9	9	12	Non-metro	986	2.3	49277	77.8	303	16.1	23.4043	21.5701	27.8063	27.2194
30053	MT	Lincoln County, MT	7	9	9	Non-metro	8179	5.9	48156	76	3409	16.8	7.61094	38.9254	36.0036	17.46
30055	MT	McCone County, MT	9	9	12	Non-metro	975	1.8	51881	81.9	236	13.9	3.0597	31.5672	44.0299	21.3433
30057	MT	Madison County, MT	9	8	10	Non-metro	4799	3.2	62516	98.7	808	9.1	3.61099	28.442	36.3113	31.6357
30059	MT	Meagher County, MT	9	8	10	Non-metro	991	2.5	45391	71.6	292	15.3	2.75168	26.443	34.5638	36.2416
30061	MT	Mineral County, MT	8	3	7	Non-metro	1878	5.3	50327	79.4	683	14.2	6.90951	31.512	35.5305	26.048
30063	MT	Missoula County, MT	3	3	2	Metro	65056	3.4	65682	103.7	15043	12.9	3.61629	20.797	31.0944	44.4923
30065	MT	Musselshell County, MT	8	8	7	Non-metro	2353	4.2	54003	85.2	766	15.8	8.88407	35.4009	35.9967	19.7183
30067	MT	Park County, MT	7	6	9	Non-metro	9274	3.5	59113	93.3	1717	9.9	3.10043	26.591	33.9638	36.3448
30069	MT	Petroleum County, MT	9	9	12	Non-metro	272	2.9	48141	76	67	12.9	0.309598	43.6533	32.1981	23.839
30071	MT	Phillips County, MT	9	9	12	Non-metro	1854	3.8	53626	84.6	600	14.5	6.8362	35.9974	37.1202	20.0462
30073	MT	Pondera County, MT	7	9	11	Non-metro	2643	3.2	47900	75.6	990	17	12.0418	29.8373	36.2467	21.8742
30075	MT	Powder River County, MT	9	9	12	Non-metro	982	2.6	52298	82.5	184	11.1	10.7065	28.3321	35.4698	25.4916
30077	MT	Powell County, MT	6	8	6	Non-metro	2965	2.6	47687	75.3	891	16.9	7.4877	45.746	27.382	19.3842
30079	MT	Prairie County, MT	9	9	12	Non-metro	492	3.7	46328	73.1	146	13.7	13.7895	29.6842	34.1053	22.4211
30081	MT	Ravalli County, MT	6	6	6	Non-metro	21363	3.6	60030	94.7	4323	9.5	6.9775	29.4563	34.7688	28.7974
30083	MT	Richland County, MT	7	7	9	Non-metro	5870	4	63148	99.7	1022	9.1	4.28212	42.1583	39.4008	14.1588
30085	MT	Roosevelt County, MT	7	9	9	Non-metro	4348	4.2	47266	74.6	2692	25.3	6.77774	32.9343	40.4562	19.8318
30087	MT	Rosebud County, MT	9	8	12	Non-metro	3593	4	61331	96.8	1419	17.6	10.3233	33.4632	36.7744	19.439
30089	MT	Sanders County, MT	8	8	7	Non-metro	5235	4.8	50270	79.3	1883	14.7	9.3506	38.7793	33.7855	18.0847
30091	MT	Sheridan County, MT	9	9	12	Non-metro	1787	3.3	56095	88.5	409	11.8	9.53462	33.7874	31.1767	25.5013
30093	MT	Silver Bow County, MT	5	5	8	Non-metro	17553	3.6	52495	82.9	4471	13	6.46541	33.7707	32.105	27.659
30095	MT	Stillwater County, MT	8	3	7	Non-metro	5506	2.9	75820	119.7	731	8.1	7.06638	32.5023	31.1563	29.275
30097	MT	Sweet Grass County, MT	9	8	12	Non-metro	1906	2.4	61454	97	356	9.7	3.97223	32.0864	40.3394	23.602
30099	MT	Teton County, MT	8	8	7	Non-metro	2811	3.2	59787	94.4	765	12.5	10.1575	31.8128	32.5417	25.4879
30101	MT	Toole County, MT	7	9	11	Non-metro	2057	2.6	49297	77.8	641	14.6	12.6337	38.5481	26.5335	22.2847
30103	MT	Treasure County, MT	8	8	7	Non-metro	349	2.9	58275	92	93	12.1	5.94796	30.4833	31.4126	32.1561
30105	MT	Valley County, MT	7	9	11	Non-metro	4035	3.1	55338	87.3	877	11.8	6.73614	29.345	44.3059	19.613
30107	MT	Wheatland County, MT	9	9	12	Non-metro	759	5.1	42431	67	346	17.2	7.62155	36.9908	34.6912	20.6965
30109	MT	Wibaux County, MT	9	9	12	Non-metro	428	3.5	51924	82	101	11.1	4.91591	44.3726	28.2018	22.5097
30111	MT	Yellowstone County, MT	3	3	2	Metro	84284	3.2	69182	109.2	18523	11.3	4.69751	28.5789	32.4623	34.2613
31001	NE	Adams County, NE	4	4	5	Non-metro	16979	2.6	57136	85.3	3501	11.7	7.58492	27.1887	38.1753	27.0511
31003	NE	Antelope County, NE	9	9	10	Non-metro	3690	1.8	57413	85.8	625	10	6.3666	33.9086	39.2491	20.4757
31005	NE	Arthur County, NE	9	9	10	Non-metro	236	3	58677	87.6	57	13	3.49206	21.5873	43.4921	31.4286
31007	NE	Banner County, NE	9	8	8	Non-metro	389	2.3	59863	89.4	71	10.3	8.82353	16.6667	44.1176	30.3922
31009	NE	Blaine County, NE	9	9	10	Non-metro	249	2.8	53541	80	63	13.7	9.62733	37.5776	31.9876	20.8075
31011	NE	Boone County, NE	9	9	10	Non-metro	2954	1.7	64705	96.6	506	9.6	6.05818	39.525	36.4291	17.9877
31013	NE	Box Butte County, NE	7	7	11	Non-metro	5484	2.6	65493	97.8	1176	11.2	8.11138	29.2575	44.5655	18.0656
31015	NE	Boyd County, NE	9	9	12	Non-metro	1034	2.1	51107	76.3	248	14.1	4.76545	44.0804	34.2517	16.9025
31017	NE	Brown County, NE	9	9	12	Non-metro	1434	2.4	52738	78.8	315	10.9	7.54527	33.4004	37.7264	21.328
31019	NE	Buffalo County, NE	4	4	5	Non-metro	28135	2.2	65721	98.2	5163	10.7	7.44811	24.6133	32.7736	35.165
31021	NE	Burt County, NE	8	8	7	Non-metro	3611	2.6	61317	91.6	661	10	8.97734	34.2367	33.3898	23.3961
31023	NE	Butler County, NE	6	8	6	Non-metro	4702	2.3	66416	99.2	686	8.3	7.62316	34.8833	32.1867	25.3068
31025	NE	Cass County, NE	2	2	2	Metro	13568	2.9	77771	116.2	1708	6.4	4.61613	28.3524	35.7588	31.2727
31027	NE	Cedar County, NE	9	9	10	Non-metro	4660	1.9	64037	95.7	652	7.9	5.30181	37.0768	34.3185	23.3029
31029	NE	Chase County, NE	9	9	12	Non-metro	2252	1.7	59492	88.9	330	8.8	12.0623	28.0545	35.4864	24.3969
31031	NE	Cherry County, NE	7	9	11	Non-metro	3467	1.7	53533	80	601	11.1	2.18725	33.769	38.1168	25.9269
31033	NE	Cheyenne County, NE	7	7	11	Non-metro	4264	3	54772	81.8	1127	11.9	7.69347	31.7224	36.751	23.8332
31035	NE	Clay County, NE	8	9	7	Non-metro	3265	2.5	64315	96.1	595	9.9	6.7448	34.3698	37.3116	21.5738
31037	NE	Colfax County, NE	7	7	9	Non-metro	5721	2.1	69498	103.8	861	8.3	26.8648	28.3354	31.9739	12.826
31039	NE	Cuming County, NE	7	9	9	Non-metro	4935	1.8	66165	98.8	758	8.5	7.87067	35.8916	32.2828	23.9549
31041	NE	Custer County, NE	7	9	9	Non-metro	6413	1.7	56531	84.4	1100	10.6	5.31929	31.9841	36.8932	25.8034
31043	NE	Dakota County, NE	3	3	2	Metro	10842	3.3	64231	95.9	2181	10.4	21.4485	34.2044	30.0868	14.2602
31045	NE	Dawes County, NE	7	9	11	Non-metro	5025	2	50905	76	1144	15.3	4.36378	24.5028	35.1033	36.0301
31047	NE	Dawson County, NE	7	7	8	Non-metro	13568	2.3	61817	92.3	2528	10.7	21.2328	31.5559	31.1883	16.023
31049	NE	Deuel County, NE	9	9	12	Non-metro	978	2.2	51583	77	207	11.1	10.26	28.6015	40.3373	20.8011
31051	NE	Dixon County, NE	3	8	2	Metro	2989	2.3	64943	97	438	8	15.6359	32.905	29.2369	22.2222
31053	NE	Dodge County, NE	4	4	5	Non-metro	20501	2.5	59872	89.4	3817	10.6	11.3213	35.6776	31.3245	21.6766
31055	NE	Douglas County, NE	2	2	2	Metro	303668	3.2	69475	103.8	67277	11.7	8.62494	20.7497	29.3982	41.2272
31057	NE	Dundy County, NE	9	9	12	Non-metro	1167	1.7	52916	79	225	13.9	5.76923	27.0833	40.8654	26.2821
31059	NE	Fillmore County, NE	8	8	7	Non-metro	3303	2.1	65739	98.2	478	8.9	5.58511	34.4294	37.1373	22.8482
31061	NE	Franklin County, NE	9	9	10	Non-metro	1502	2.3	54192	80.9	375	13	6.92201	32.2104	41.6705	19.197
31063	NE	Frontier County, NE	9	9	10	Non-metro	1575	1.8	53735	80.3	293	12	6.20567	26.4775	43.9125	23.4043
31065	NE	Furnas County, NE	9	9	12	Non-metro	2590	2	54308	81.1	540	11.9	10.1979	30.624	37.7778	21.4003
31067	NE	Gage County, NE	6	6	5	Non-metro	10953	2.6	56261	84	2556	12	7.49654	37.8453	34.6542	20.004
31069	NE	Garden County, NE	9	9	12	Non-metro	1120	2.1	53240	79.5	274	15	6.16808	32.7679	38.0108	23.0532
31071	NE	Garfield County, NE	9	9	12	Non-metro	1152	2.1	51055	76.3	203	11.3	4.30906	24.4428	39.3759	31.8722
31073	NE	Gosper County, NE	9	9	8	Non-metro	1207	1.7	67263	100.5	155	8.6	6.08997	28.4429	37.3702	28.0969
31075	NE	Grant County, NE	9	9	12	Non-metro	426	1.4	64244	96	58	10	8.31461	26.7416	37.9775	26.9663
31077	NE	Greeley County, NE	8	8	7	Non-metro	1231	1.9	53225	79.5	277	13	7.16612	38.5668	37.1336	17.1336
31079	NE	Hall County, NE	3	3	2	Metro	32613	3.1	60751	90.7	7341	12	15.0687	31.5181	32.1251	21.2882
31081	NE	Hamilton County, NE	3	8	2	Metro	4870	2.3	73024	109.1	618	6.7	2.82592	28.8993	43.3255	24.9493
31083	NE	Harlan County, NE	9	9	10	Non-metro	1794	2	58928	88	296	9.7	7.31707	28.486	39.6687	24.5283
31085	NE	Hayes County, NE	9	9	10	Non-metro	615	1.6	57060	85.2	118	14	7.04846	34.3612	40.5286	18.0617
31087	NE	Hitchcock County, NE	9	9	12	Non-metro	1325	2.3	50300	75.1	339	13.2	6.54762	30.5736	44.0476	18.8312
31089	NE	Holt County, NE	7	9	11	Non-metro	5721	1.9	61415	91.7	1081	10.9	6.05137	29.8941	36.5694	27.4851
31091	NE	Hooker County, NE	9	9	12	Non-metro	426	1.6	52254	78.1	50	7	6.90476	34.5238	31.4286	27.1429
31093	NE	Howard County, NE	3	3	2	Metro	3449	2.3	70906	105.9	525	8.1	4.13609	38.2922	35.268	22.3038
31095	NE	Jefferson County, NE	7	9	9	Non-metro	4213	1.9	57098	85.3	686	9.7	7.9319	37.2026	35.5968	19.2687
31097	NE	Johnson County, NE	8	8	7	Non-metro	2014	3.1	50886	76	564	13.3	10.5249	41.5513	28.9109	19.0128
31099	NE	Kearney County, NE	7	9	8	Non-metro	3840	1.9	72694	108.6	509	7.7	6.26122	27.8276	35.0314	30.8797
31101	NE	Keith County, NE	7	9	9	Non-metro	4685	2.2	53637	80.1	951	11.6	9.16803	28.4502	42.4796	19.9021
31103	NE	Keya Paha County, NE	9	9	12	Non-metro	587	1.7	49421	73.8	152	19.3	1.89573	32.2275	37.1248	28.752
31105	NE	Kimball County, NE	8	8	7	Non-metro	1962	2.4	52460	78.4	401	11.9	14.7247	36.7518	36.9912	11.5323
31107	NE	Knox County, NE	9	9	10	Non-metro	4698	2.2	54189	80.9	1009	12.3	8.08222	36.039	36.9622	18.9166
31109	NE	Lancaster County, NE	2	2	2	Metro	178718	2.6	65436	97.7	37132	12	6.71528	20.8949	31.5356	40.8542
31111	NE	Lincoln County, NE	5	5	8	Non-metro	18611	2.4	61702	92.2	3729	11.1	6.48187	29.8928	43.426	20.1993
31113	NE	Logan County, NE	9	9	8	Non-metro	473	1.9	61004	91.1	68	9.9	2.50896	27.2401	44.9821	25.2688
31115	NE	Loup County, NE	9	9	12	Non-metro	406	2.2	53369	79.7	94	15.6	1.0846	36.2256	43.167	19.5228
31117	NE	McPherson County, NE	9	9	8	Non-metro	434	1.8	54138	80.9	43	11.4	6.19469	31.8584	44.5428	17.4041
31119	NE	Madison County, NE	5	5	8	Non-metro	20034	2.6	61263	91.5	3316	9.7	7.04304	31.9216	36.5782	24.4572
31121	NE	Merrick County, NE	3	3	2	Metro	4160	2.5	64309	96.1	678	9	7.1179	36.8586	38.6058	17.4177
31123	NE	Morrill County, NE	9	9	10	Non-metro	2650	2.6	52933	79.1	610	13.5	10.5886	33.9411	36.0205	19.4498
31125	NE	Nance County, NE	8	8	7	Non-metro	1965	2	56880	85	348	10.5	7.80591	33.7553	39.4515	18.9873
31127	NE	Nemaha County, NE	7	9	11	Non-metro	3657	2.4	56658	84.6	754	11.5	9.76774	29.3684	30.3885	30.4754
31129	NE	Nuckolls County, NE	9	9	12	Non-metro	2494	2	59602	89	398	9.9	7.21854	30.7285	35.2318	26.8212
31131	NE	Otoe County, NE	6	6	6	Non-metro	8587	2.5	67595	101	1458	9.3	7.06343	32.2731	35.0164	25.6471
31133	NE	Pawnee County, NE	9	9	10	Non-metro	1529	2	50501	75.4	312	12.4	14.1026	40.078	25.4181	20.4013
31135	NE	Perkins County, NE	9	9	10	Non-metro	1869	1.4	61156	91.3	264	9.4	9.36387	26.2087	38.5751	25.8524
31137	NE	Phelps County, NE	7	7	9	Non-metro	4977	1.9	66986	100.1	768	8.8	7.66579	27.0355	38.608	26.6907
31139	NE	Pierce County, NE	9	9	8	Non-metro	4187	2.3	64607	96.5	726	10.1	5.50607	32.8543	39.5749	22.0648
31141	NE	Platte County, NE	5	5	8	Non-metro	18308	2.3	70177	104.8	2619	7.8	10.32	29.6791	35.4238	24.5771
31143	NE	Polk County, NE	9	8	10	Non-metro	2950	2	69503	103.8	338	6.6	7.89327	35.9922	37.5486	18.5659
31145	NE	Red Willow County, NE	7	7	11	Non-metro	5884	2.2	63958	95.5	1120	10.9	7.73713	30.7859	37.0867	24.3902
31147	NE	Richardson County, NE	7	9	11	Non-metro	4278	2.6	54044	80.7	866	11.4	8.69182	40.6382	30.2715	20.3984
31149	NE	Rock County, NE	9	9	12	Non-metro	884	1.5	53120	79.3	175	14	4.86486	34.7027	31.7838	28.6486
31151	NE	Saline County, NE	6	6	6	Non-metro	7303	2.5	63187	94.4	1343	10.1	19.4742	27.8648	30.7296	21.9313
31153	NE	Sarpy County, NE	2	2	2	Metro	98614	2.6	88913	132.8	10533	5.5	4.29505	20.3984	34.1478	41.1588
31155	NE	Saunders County, NE	2	2	2	Metro	11493	2.4	78689	117.5	1626	7.3	4.73396	29.421	36.7567	29.0884
31157	NE	Scotts Bluff County, NE	5	5	8	Non-metro	18201	2.9	53206	79.5	4773	13.6	10.8715	27.9286	36.0109	25.189
31159	NE	Seward County, NE	2	2	2	Metro	8860	2.7	75305	112.5	1281	7.8	5.82935	28.0296	35.1833	30.9577
31161	NE	Sheridan County, NE	9	9	12	Non-metro	2762	2	47543	71	664	13.3	10.2921	30.9318	37.0793	21.6968
31163	NE	Sherman County, NE	8	8	7	Non-metro	1696	2.2	54771	81.8	323	11.1	9.12882	36.2836	35.7275	18.8601
31165	NE	Sioux County, NE	9	9	8	Non-metro	771	1.9	46834	70	177	15.5	3.95913	26.1814	44.9553	24.9042
31167	NE	Stanton County, NE	9	9	8	Non-metro	3615	2.3	71709	107.1	412	7.1	6.00503	30.7538	43.1407	20.1005
31169	NE	Thayer County, NE	9	9	12	Non-metro	2712	1.8	56626	84.6	431	8.9	6.54525	33.2954	37.6494	22.51
31171	NE	Thomas County, NE	9	9	10	Non-metro	435	2.8	53019	79.2	79	11.8	8.46774	21.9758	44.9597	24.5968
31173	NE	Thurston County, NE	8	8	7	Non-metro	3217	3.6	52202	78	1247	19	10.2459	33.9891	35.9563	19.8087
31175	NE	Valley County, NE	9	9	12	Non-metro	2121	2.3	52336	78.2	462	11.4	6.34589	31.311	35.3905	26.9526
31177	NE	Washington County, NE	2	2	2	Metro	11371	2.5	100572	150.2	1303	6.3	4.91447	26.304	34.4784	34.3031
31179	NE	Wayne County, NE	6	7	6	Non-metro	5752	2.1	59787	89.3	1081	12.5	4.30736	29.7682	33.2725	32.6519
31181	NE	Webster County, NE	9	9	10	Non-metro	1661	2.2	58161	86.9	376	11.4	6.0808	33.0279	39.4002	21.491
31183	NE	Wheeler County, NE	9	9	12	Non-metro	557	1.3	50850	76	89	11.2	2.12766	30.4419	42.7169	24.7136
31185	NE	York County, NE	6	6	6	Non-metro	7343	2.1	64531	96.4	1143	8.5	6.18654	28.7763	39.7676	25.2695
32001	NV	Churchill County, NV	6	6	5	Non-metro	11059	3.4	67716	102.3	2636	10.4	7.81	33.7634	40.7856	17.641
32003	NV	Clark County, NV	1	1	1	Metro	1097343	7.9	63735	96.3	341367	15.1	13.5469	27.819	32.2392	26.3949
32005	NV	Douglas County, NV	4	4	3	Non-metro	21879	4.4	74053	111.9	3991	8	6.61123	24.3519	37.7056	31.3313
32007	NV	Elko County, NV	5	5	8	Non-metro	25634	3.2	81466	123.1	5156	9.7	11.0993	33.8111	38.0818	17.0079
32009	NV	Esmeralda County, NV	9	9	10	Non-metro	422	3.6	53509	80.8	108	14.5	21.8786	22.6804	31.1569	24.2841
32011	NV	Eureka County, NV	9	9	8	Non-metro	1047	2.4	80084	121	190	10	4.77048	42.0342	37.9838	15.2115
32013	NV	Humboldt County, NV	7	7	8	Non-metro	8123	3.3	77018	116.4	1856	10.6	14.5868	34.1124	30.4877	20.8131
32015	NV	Lander County, NV	7	9	9	Non-metro	3141	3.4	85773	129.6	636	11	9.7561	34.6134	41.5931	14.0374
32017	NV	Lincoln County, NV	8	8	4	Non-metro	2123	3.2	64304	97.1	604	13.9	11.7666	43.3637	29.5262	15.3436
32019	NV	Lyon County, NV	4	2	5	Non-metro	23278	5	71547	108.1	5682	9.4	12.633	31.9134	39.3413	16.1123
32021	NV	Mineral County, NV	7	8	11	Non-metro	2048	3.7	53515	80.8	791	17.5	9.74563	41.5568	34.0484	14.6491
32023	NV	Nye County, NV	4	4	3	Non-metro	17116	5.9	59282	89.6	7809	14.9	13.3135	35.6835	38.4646	12.5384
32027	NV	Pershing County, NV	9	8	10	Non-metro	2594	3.3	52412	79.2	919	18.3	15.9386	42.5095	31.4981	10.0539
32029	NV	Storey County, NV	2	2	2	Metro	2042	4.4	79281	119.8	290	7	7.58111	19.0813	41.9852	31.3524
32031	NV	Washoe County, NV	2	2	2	Metro	251733	4.1	76123	115	53423	11	11.5012	23.666	32.3548	32.478
32033	NV	White Pine County, NV	7	9	11	Non-metro	4588	2.9	63070	95.3	1042	12.8	10.6883	42.3814	33.6257	13.3046
32510	NV	Carson City, NV	3	3	2	Metro	25331	4.6	64869	98	6597	11.8	11.4393	25.5913	38.6643	24.3051
33001	NH	Belknap County, NH	4	4	3	Non-metro	31059	3.6	75781	85.9	4840	7.6	6.58802	29.6826	31.7855	31.9439
33003	NH	Carroll County, NH	6	6	4	Non-metro	23217	3.7	66874	75.8	4039	7.9	4.97349	26.8779	30.6061	37.5425
33005	NH	Cheshire County, NH	4	4	5	Non-metro	39506	3.7	67883	76.9	7283	9.9	6.2445	31.5836	27.8079	34.364
33007	NH	Coos County, NH	7	7	8	Non-metro	14349	4.3	53602	60.7	3650	12.5	11.0848	38.1584	30.3456	20.4112
33009	NH	Grafton County, NH	5	5	8	Non-metro	48466	3.2	77378	87.7	7288	8.6	6.81434	26.0707	23.8233	43.2916
33011	NH	Hillsborough County, NH	2	2	2	Metro	237396	3.5	90806	102.9	30217	7.3	7.00725	25.6558	27.1243	40.2126
33013	NH	Merrimack County, NH	4	4	3	Non-metro	81529	3.1	80842	91.6	12908	8.7	6.53261	28.968	27.6765	36.8229
33015	NH	Rockingham County, NH	1	1	1	Metro	185310	3.4	104281	118.1	14449	4.6	4.2143	25.0453	27.1612	43.5792
33017	NH	Strafford County, NH	1	1	1	Metro	73061	3.2	91928	104.1	10959	8.9	5.55138	26.021	29.7045	38.7231
33019	NH	Sullivan County, NH	7	7	8	Non-metro	22970	3.2	64919	73.5	3930	9.1	9.08478	36.4708	24.2955	30.1489
34001	NJ	Atlantic County, NJ	2	2	2	Metro	122443	9.8	65693	73.6	40786	15.1	11.6174	32.4971	25.804	30.0815
34003	NJ	Bergen County, NJ	1	1	1	Metro	494034	6.3	104777	117.4	70847	7.5	7.00701	20.6841	20.6565	51.6524
34005	NJ	Burlington County, NJ	1	1	1	Metro	242415	5.6	94043	105.4	34379	7.6	5.91648	26.4187	26.5895	41.0753
34007	NJ	Camden County, NJ	1	1	1	Metro	266980	7	77675	87.1	62053	12	10.7235	29.3132	25.7079	34.2555
34009	NJ	Cape May County, NJ	3	2	2	Metro	47274	9.2	74896	83.9	8437	9	6.08283	31.5102	26.5566	35.8504
34011	NJ	Cumberland County, NJ	3	3	2	Metro	68933	8	58030	65	20814	14.4	18.7952	39.1945	24.6615	17.3488
34013	NJ	Essex County, NJ	1	1	1	Metro	386907	8.3	66191	74.2	126387	15.1	13.0717	27.8278	21.7037	37.3968
34015	NJ	Gloucester County, NJ	1	1	1	Metro	158400	6.3	93783	105.1	23243	7.7	6.39782	31.1601	27.2709	35.1712
34017	NJ	Hudson County, NJ	1	1	1	Metro	371485	7	79159	88.7	109996	15.9	12.8332	23.2956	17.251	46.6201
34019	NJ	Hunterdon County, NJ	1	1	1	Metro	66538	4.8	122095	136.8	5115	4.1	4.21263	19.4278	20.885	55.4746
34021	NJ	Mercer County, NJ	2	2	2	Metro	212695	5.5	86499	96.9	38024	10.4	10.2732	25.3544	20.2201	44.1523
34023	NJ	Middlesex County, NJ	1	1	1	Metro	453523	6	98992	110.9	67146	8	10.3168	23.543	21.0261	45.1141
34025	NJ	Monmouth County, NJ	1	1	1	Metro	340808	5.8	107500	120.5	47491	7.4	5.65056	21.41	23.0461	49.8933
34027	NJ	Morris County, NJ	1	1	1	Metro	263377	5.3	122525	137.3	28395	5.6	4.9262	18.7976	19.1353	57.1408
34029	NJ	Ocean County, NJ	1	1	1	Metro	292423	6.3	75732	84.9	73139	11.4	6.85307	33.2649	26.9405	32.9415
34031	NJ	Passaic County, NJ	1	1	1	Metro	250793	8.6	74016	83	71951	14.1	14.822	33.8475	21.2438	30.0866
34033	NJ	Salem County, NJ	1	1	1	Metro	30533	7.6	69844	78.3	7684	12	9.81993	39.9351	27.4715	22.7734
34035	NJ	Somerset County, NJ	1	1	1	Metro	175699	5.4	123708	138.6	18705	5.5	5.97798	17.8989	18.8581	57.265
34037	NJ	Sussex County, NJ	1	1	1	Metro	76360	6.2	99695	111.7	8765	6.1	4.55549	28.6843	27.7907	38.9696
34039	NJ	Union County, NJ	1	1	1	Metro	286173	6.9	85926	96.3	52354	9.3	13.1972	27.1907	21.3081	38.304
34041	NJ	Warren County, NJ	2	2	2	Metro	58320	5.8	82900	92.9	10140	9.3	6.16043	32.1722	26.1922	35.4751
35001	NM	Bernalillo County, NM	2	2	2	Metro	334317	6.5	59723	110	100775	15.2	9.83368	22.5817	30.9676	36.617
35003	NM	Catron County, NM	9	9	10	Non-metro	1176	6.6	40273	74.2	737	19.8	3.48718	39.2137	42.3932	14.906
35005	NM	Chaves County, NM	5	5	8	Non-metro	27887	7.3	45098	83	17372	27.6	18.7597	27.0665	36.6404	17.5334
35006	NM	Cibola County, NM	6	6	5	Non-metro	8761	9.7	42862	78.9	6514	26.4	15.7837	32.8293	36.6583	14.7286
35007	NM	Colfax County, NM	7	7	11	Non-metro	5531	6.3	42787	78.8	2245	18.8	9.46605	32.2972	36.1638	22.073
35009	NM	Curry County, NM	5	5	8	Non-metro	22221	5.2	50322	92.7	8797	18.9	19.0657	25.4108	34.07	21.4535
35011	NM	De Baca County, NM	9	9	12	Non-metro	688	5.4	40181	74	327	19.6	15.3644	24.9342	50.4829	9.21861
35013	NM	Dona Ana County, NM	3	3	2	Metro	98555	6.9	46619	85.8	41993	19.3	18.4169	22.4789	28.6853	30.4189
35015	NM	Eddy County, NM	5	5	8	Non-metro	31515	6.6	66191	121.9	8329	13.8	15.966	29.7657	36.0326	18.2357
35017	NM	Grant County, NM	7	7	8	Non-metro	11468	7.5	46503	85.6	5090	18.6	11.4469	26.9123	35.2681	26.3726
35019	NM	Guadalupe County, NM	7	9	9	Non-metro	1603	7.4	37534	69.1	999	25.8	19.482	44.2613	22.2484	14.0082
35021	NM	Harding County, NM	9	9	12	Non-metro	281	5	44080	81.2	111	17.4	13.1635	30.3609	25.9023	30.5732
35023	NM	Hidalgo County, NM	9	9	9	Non-metro	1890	5.7	40226	74.1	964	24.1	16.9532	36.5543	29.5736	16.9188
35025	NM	Lea County, NM	5	5	8	Non-metro	28006	9.8	51749	95.3	13332	18.8	23.9058	33.1245	28.37	14.5996
35027	NM	Lincoln County, NM	7	7	9	Non-metro	8783	7.8	50472	92.9	3723	18.4	9.85751	29.3123	36.5541	24.2761
35028	NM	Los Alamos County, NM	6	6	5	Non-metro	10021	3.2	134050	246.9	719	3.7	2.07403	10.2117	18.047	69.6673
35029	NM	Luna County, NM	6	6	5	Non-metro	10151	15.3	35040	64.5	6882	27.6	26.8104	35.6683	25.6561	11.8651
35031	NM	McKinley County, NM	5	5	8	Non-metro	23326	10	40149	73.9	21535	30.3	19.2566	35.773	32.5344	12.436
35033	NM	Mora County, NM	9	8	10	Non-metro	1993	6.6	41734	76.9	916	21.9	6.62935	39.5109	33.2646	20.5952
35035	NM	Otero County, NM	4	4	5	Non-metro	25288	6.9	49845	91.8	13201	19.9	13.4437	28.8261	36.7439	20.9863
35037	NM	Quay County, NM	7	7	11	Non-metro	2951	7.4	35776	65.9	1918	22.3	13.8088	38.0251	32.1317	16.0345
35039	NM	Rio Arriba County, NM	4	6	5	Non-metro	16503	7.4	47042	86.6	8138	20.4	14.7352	32.7541	34.275	18.2357
35041	NM	Roosevelt County, NM	7	7	8	Non-metro	7866	5.9	46977	86.5	3775	21.1	14.2691	32.4769	32.8529	20.401
35043	NM	Sandoval County, NM	2	2	2	Metro	67714	6.9	72545	133.6	14144	9.4	8.13281	24.9238	34.8019	32.1416
35045	NM	San Juan County, NM	3	3	2	Metro	49233	8.4	49977	92	29043	24.3	14.4339	29.3193	40.5037	15.7432
35047	NM	San Miguel County, NM	6	6	5	Non-metro	10358	7.6	43564	80.2	5597	21.4	16.5343	24.9026	34.7786	23.7845
35049	NM	Santa Fe County, NM	3	3	2	Metro	72373	6.4	67311	124	18790	12.3	9.34865	20.9774	27.5038	42.1701
35051	NM	Sierra County, NM	6	6	6	Non-metro	4099	8.4	37660	69.4	3001	26.7	9.65314	36.1911	34.4132	19.7426
35053	NM	Socorro County, NM	6	6	6	Non-metro	6200	6.6	38817	71.5	3504	22.2	15.266	43.5075	24.4648	16.7617
35055	NM	Taos County, NM	7	7	8	Non-metro	14744	9.2	45626	84	6387	18.6	6.59461	26.3558	32.5838	34.4658
35057	NM	Torrance County, NM	2	2	2	Metro	5412	8.2	45684	84.1	3334	22.7	13.9966	36.3705	35.1092	14.5237
35059	NM	Union County, NM	9	9	11	Non-metro	1566	4.5	41518	76.5	670	19.5	12.4476	42.9371	29.0909	15.5245
35061	NM	Valencia County, NM	2	2	2	Metro	30904	7.2	50510	93	14188	18.8	15.2171	30.7633	32.9271	21.0924
36001	NY	Albany County, NY	2	2	2	Metro	158446	4.4	74512	100.4	35631	11.9	7.40305	21.6786	26.5024	44.416
36003	NY	Allegany County, NY	7	7	9	Non-metro	19246	5	55320	74.5	6110	14.6	8.64951	34.0274	32.8194	24.5036
36005	NY	Bronx County, NY	1	1	1	Metro	614171	13.8	43143	58.1	366448	26.4	25.4767	28.2365	25.0716	21.2153
36007	NY	Broome County, NY	2	3	2	Metro	82480	5.3	55729	75.1	26337	14.1	9.41568	30.0055	30.7464	29.8325
36009	NY	Cattaraugus County, NY	4	4	3	Non-metro	33268	5.3	54602	73.6	11919	16.1	10.742	40.154	28.9038	20.2003
36011	NY	Cayuga County, NY	4	4	5	Non-metro	35634	4.7	62839	84.7	10696	14.8	11.509	32.1902	33.3243	22.9765
36013	NY	Chautauqua County, NY	4	4	3	Non-metro	53569	5.6	48102	64.8	20925	17.2	10.3217	33.6797	31.7089	24.2897
36015	NY	Chemung County, NY	3	3	2	Metro	34998	5.3	59155	79.7	11843	14.9	9.82611	33.9757	31.6397	24.5585
36017	NY	Chenango County, NY	6	6	6	Non-metro	22037	4.4	58177	78.4	6086	13.3	11.4756	40.5548	29.7005	18.2691
36019	NY	Clinton County, NY	5	4	8	Non-metro	35644	4.7	60094	81	11090	15.1	12.1047	32.9001	27.8189	27.1763
36021	NY	Columbia County, NY	6	6	3	Non-metro	30597	3.9	69403	93.5	6333	10.5	7.95654	29.2663	26.3851	36.3921
36023	NY	Cortland County, NY	4	4	5	Non-metro	22562	5.1	62292	83.9	4710	11	9.36667	30.6859	32.107	27.8404
36025	NY	Delaware County, NY	6	8	6	Non-metro	18827	4.7	53385	71.9	6757	15.9	9.63568	38.0632	27.3056	24.9955
36027	NY	Dutchess County, NY	1	2	1	Metro	144326	4.5	87370	117.7	27106	9.7	8.4458	25.6987	26.8738	38.9817
36029	NY	Erie County, NY	1	1	1	Metro	442602	5.4	63014	84.9	126486	13.7	7.80958	26.0762	29.7303	36.3839
36031	NY	Essex County, NY	6	6	6	Non-metro	16858	4.8	62884	84.7	4022	11.3	8.35811	32.7584	27.7048	31.1787
36033	NY	Franklin County, NY	7	7	8	Non-metro	19312	4.8	54960	74	7042	16.7	13.0409	35.0408	29.7706	22.1477
36035	NY	Fulton County, NY	4	4	5	Non-metro	22548	5.5	56169	75.7	7078	13.6	12.5126	36.18	31.9798	19.3276
36037	NY	Genesee County, NY	4	4	3	Non-metro	29599	4.3	62785	84.6	5349	9.6	7.5125	37.0529	32.2679	23.1667
36039	NY	Greene County, NY	6	6	6	Non-metro	20463	5	61375	82.7	5354	11.7	11.5183	34.9419	25.9519	27.5879
36041	NY	Hamilton County, NY	8	8	7	Non-metro	2221	4.5	57427	77.4	491	9.6	14.1709	29.7784	32.7003	23.3504
36043	NY	Herkimer County, NY	2	2	2	Metro	27700	5.8	59366	80	7806	13.3	8.66017	34.3152	34.6616	22.363
36045	NY	Jefferson County, NY	3	3	2	Metro	44090	5.1	59430	80.1	13592	12.4	8.42663	32.1941	34.161	25.2182
36047	NY	Kings County, NY	1	1	1	Metro	1207802	10.3	66943	90.2	501895	19.2	16.2213	24.7801	18.5964	40.4022
36049	NY	Lewis County, NY	6	8	6	Non-metro	11634	5.1	59978	80.8	3312	12.6	8.80411	43.4253	28.5606	19.21
36051	NY	Livingston County, NY	1	1	1	Metro	30136	4.4	65221	87.9	6734	12	7.73932	31.3321	31.4657	29.4629
36053	NY	Madison County, NY	2	2	2	Metro	32577	4.6	66419	89.5	6594	10.4	6.93226	34.397	31.7931	26.8777
36055	NY	Monroe County, NY	1	1	1	Metro	363970	5.2	66003	88.9	96950	13.3	8.63614	22.8776	27.9996	40.4866
36057	NY	Montgomery County, NY	4	4	5	Non-metro	22158	5.7	55523	74.8	7313	15	11.2186	35.6787	33.3265	19.7762
36059	NY	Nassau County, NY	1	1	1	Metro	716363	4.5	125118	168.6	83489	6.1	8.18861	21.4477	22.1407	48.2229
36061	NY	New York County, NY	1	1	1	Metro	905061	7.7	84371	113.7	264938	17.4	11.5358	12.2913	13.4224	62.7505
36063	NY	Niagara County, NY	1	1	1	Metro	97760	5.6	61068	82.3	27106	13	8.30848	31.8313	32.8315	27.0288
36065	NY	Oneida County, NY	2	2	2	Metro	100877	5.1	59804	80.6	30993	14.2	11.1115	30.3764	31.1963	27.3157
36067	NY	Onondaga County, NY	2	2	2	Metro	222326	4.9	65548	88.3	64695	14.2	8.6356	25.1005	29.322	36.942
36069	NY	Ontario County, NY	1	1	1	Metro	55530	4.3	76137	102.6	8524	7.8	6.66058	25.4837	30.6169	37.2388
36071	NY	Orange County, NY	1	2	1	Metro	186835	4.7	88494	119.2	47939	12.2	10.3126	28.4614	29.6647	31.5612
36073	NY	Orleans County, NY	1	1	1	Metro	17149	5.2	56140	75.6	6113	16.1	13.8547	38.8027	29.5435	17.7991
36075	NY	Oswego County, NY	2	2	2	Metro	52429	5.5	59394	80	17710	15.7	10.2212	37.0364	31.3099	21.4325
36077	NY	Otsego County, NY	7	7	8	Non-metro	27092	4.5	61664	83.1	7367	13.8	7.38717	31.2589	27.6581	33.6959
36079	NY	Putnam County, NY	1	1	1	Metro	51101	4.2	107014	144.2	6398	6.6	6.74388	25.1358	25.2941	42.8262
36081	NY	Queens County, NY	1	1	1	Metro	1140951	9.8	72807	98.1	312866	13.6	17.2087	26.0049	22.0176	34.7688
36083	NY	Rensselaer County, NY	2	2	2	Metro	81726	4.4	74106	99.8	19087	12.3	7.58037	26.6852	30.3735	35.3609
36085	NY	Richmond County, NY	1	1	1	Metro	223987	8.9	84744	114.2	57909	11.9	11.3252	29.7149	23.6259	35.3341
36087	NY	Rockland County, NY	1	1	1	Metro	156366	4.4	98054	132.1	50989	15.2	11.3878	22.0822	24.0665	42.4635
36089	NY	St. Lawrence County, NY	4	4	5	Non-metro	43453	5.2	55531	74.8	14680	15	11.1999	35.5287	29.7917	23.4797
36091	NY	Saratoga County, NY	2	2	2	Metro	120739	3.8	87154	117.4	18123	7.7	6.00825	24.2567	26.3291	43.406
36093	NY	Schenectady County, NY	2	2	2	Metro	77664	4.9	72357	97.5	19944	12.9	8.35886	26.6977	30.702	34.2414
36095	NY	Schoharie County, NY	2	2	2	Metro	14693	4.6	67080	90.4	3700	12.9	8.86141	34.4925	31.6844	24.9616
36097	NY	Schuyler County, NY	6	8	7	Non-metro	8149	4.9	57706	77.7	2394	13.6	8.08552	35.4589	31.9732	24.4824
36099	NY	Seneca County, NY	6	6	3	Non-metro	15198	4.7	60985	82.2	4194	13.4	15.8074	32.5492	29.4959	22.1475
36101	NY	Steuben County, NY	4	4	3	Non-metro	41909	5	57584	77.6	12570	13.7	8.53624	34.9074	30.704	25.8523
36103	NY	Suffolk County, NY	1	1	1	Metro	785251	4.6	112681	151.8	95569	6.4	9.53543	25.3894	26.0488	39.0264
36105	NY	Sullivan County, NY	4	6	4	Non-metro	36594	4.9	57017	76.8	13224	17.1	13.3397	31.0354	27.8566	27.7684
36107	NY	Tioga County, NY	2	3	2	Metro	22266	4.5	64052	86.3	5569	11.7	7.97191	35.7297	29.9824	26.3159
36109	NY	Tompkins County, NY	3	3	2	Metro	49783	3.8	65402	88.1	14936	16.2	4.32337	17.04	21.1492	57.4874
36111	NY	Ulster County, NY	3	3	2	Metro	87347	4.7	77427	104.3	19822	11.3	8.53233	28.3093	27.571	35.5873
36113	NY	Warren County, NY	3	3	2	Metro	31306	4.9	69314	93.4	6601	10.2	8.33773	28.4343	29.386	33.842
36115	NY	Washington County, NY	3	3	2	Metro	27635	4.6	61633	83	7120	12.3	10.8968	38.8734	29.1009	21.1288
36117	NY	Wayne County, NY	1	1	1	Metro	43290	4.5	65299	88	8981	10	9.4322	31.6307	33.9378	24.9992
36119	NY	Westchester County, NY	1	1	1	Metro	487910	4.8	109131	147	91529	9.4	10.7028	17.8745	19.6629	51.7598
36121	NY	Wyoming County, NY	6	8	4	Non-metro	18053	4.5	66261	89.3	3483	9.4	12.5343	37.8774	31.3646	18.2237
36123	NY	Yates County, NY	1	6	1	Metro	11650	3.9	63619	85.7	2482	10.6	15.6814	35.5667	24.7164	24.0356
37001	NC	Alamance County, NC	3	3	2	Metro	81023	4.9	58847	94.9	20916	12.5	11.6965	27.8891	33.0799	27.3345
37003	NC	Alexander County, NC	2	2	2	Metro	17375	4.3	52989	85.5	4443	12.6	14.0143	40.5257	30.1373	15.3228
37005	NC	Alleghany County, NC	9	9	10	Non-metro	4226	4.7	45239	73	1952	17.8	17.701	30.0541	31.4998	20.7452
37007	NC	Anson County, NC	6	1	4	Non-metro	10083	6.4	40773	65.8	4414	21.2	17.5111	43.8949	27.2071	11.387
37009	NC	Ashe County, NC	7	9	10	Non-metro	12591	4.1	45551	73.5	3768	14.2	12.9899	30.1037	36.1167	20.7897
37011	NC	Avery County, NC	8	9	7	Non-metro	7348	4.1	48470	78.2	2630	17	13.0633	30.9932	33.6396	22.3039
37013	NC	Beaufort County, NC	6	6	5	Non-metro	19444	4.9	50312	81.2	8863	20.1	13.2043	31.489	35.8384	19.4684
37015	NC	Bertie County, NC	7	9	11	Non-metro	7155	6.1	41280	66.6	3345	20.7	19.4637	36.2533	27.6797	16.6034
37017	NC	Bladen County, NC	6	8	6	Non-metro	14220	5.9	42398	68.4	6342	21.6	11.8284	33.8596	34.061	20.2511
37019	NC	Brunswick County, NC	2	2	2	Metro	53997	6.1	67286	108.5	13997	9.8	6.4626	26.7992	34.3411	32.3971
37021	NC	Buncombe County, NC	2	2	2	Metro	136559	4.2	63838	103	30954	11.7	7.87469	23.1678	25.9236	43.0339
37023	NC	Burke County, NC	2	2	2	Metro	39477	4.6	53758	86.7	12185	14.3	15.2218	32.4126	32.6032	19.7624
37025	NC	Cabarrus County, NC	1	1	1	Metro	110300	4.4	79148	127.7	21467	9.4	8.04829	25.953	29.5119	36.4868
37027	NC	Caldwell County, NC	2	2	2	Metro	35257	5	44705	72.1	11804	14.8	18.1383	31.8197	32.7996	17.2424
37029	NC	Camden County, NC	8	1	3	Non-metro	4511	4.1	79162	127.7	868	8	7.73663	30.3018	37.6132	24.3484
37031	NC	Carteret County, NC	4	4	5	Non-metro	31133	4.2	63146	101.9	7997	11.8	7.8793	23.613	36.6359	31.8719
37033	NC	Caswell County, NC	8	8	7	Non-metro	9408	5.4	50879	82.1	4463	20.7	16.3019	37.1245	31.147	15.4266
37035	NC	Catawba County, NC	2	2	2	Metro	76846	4.7	59841	96.5	21477	13.5	12.6122	29.9752	32.6129	24.7997
37037	NC	Chatham County, NC	2	2	2	Metro	35672	3.7	82764	133.5	9444	12.2	10.5812	18.2087	24.6942	46.5158
37039	NC	Cherokee County, NC	9	9	12	Non-metro	10586	5.1	44211	71.3	4012	13.9	8.84806	33.0063	34.5181	23.6275
37041	NC	Chowan County, NC	6	8	4	Non-metro	5488	5.1	48568	78.3	2376	17.6	13.3736	33.6414	28.7843	24.2007
37043	NC	Clay County, NC	9	9	12	Non-metro	3958	5.1	51537	83.1	1548	13.8	11.6595	24.348	35.1772	28.8153
37045	NC	Cleveland County, NC	4	4	3	Non-metro	47678	5.4	49009	79.1	17757	18	13.2118	34.6826	32.717	19.3886
37047	NC	Columbus County, NC	6	6	6	Non-metro	22322	6.3	41206	66.5	11160	23.4	14.3801	37.4979	33.5887	14.5333
37049	NC	Craven County, NC	3	4	2	Metro	40946	4.8	57628	93	12150	12.6	9.11978	26.7712	38.4525	25.6566
37051	NC	Cumberland County, NC	2	2	2	Metro	125488	6.9	52463	84.6	50499	15.8	7.68533	26.5429	38.8813	26.8905
37053	NC	Currituck County, NC	1	1	1	Metro	14240	4.2	82759	133.5	2542	8.6	7.16451	32.5753	33.2013	27.0589
37055	NC	Dare County, NC	4	4	3	Non-metro	19655	5.9	68682	110.8	3274	8.7	5.08159	21.264	31.1158	42.5386
37057	NC	Davidson County, NC	2	2	2	Metro	78821	4.6	53473	86.3	22945	13.6	13.4536	32.6635	33.4107	20.4723
37059	NC	Davie County, NC	2	2	2	Metro	20062	4.4	67224	108.4	4192	9.7	10.1619	30.4468	33.2108	26.1804
37061	NC	Duplin County, NC	6	8	6	Non-metro	24152	4.5	45149	72.8	9204	19.1	19.6699	31.5449	32.9079	15.8773
37063	NC	Durham County, NC	2	2	2	Metro	171066	4.3	71436	115.2	41987	13.4	9.31135	17.2304	21.5734	51.8849
37065	NC	Edgecombe County, NC	3	3	2	Metro	20322	8.4	41157	66.4	10671	22.4	14.4151	38.0035	29.8329	17.7485
37067	NC	Forsyth County, NC	2	2	2	Metro	182861	5	60228	97.1	53575	14.3	10.7797	24.8554	29.0556	35.3092
37069	NC	Franklin County, NC	1	1	1	Metro	32085	4.8	63687	102.7	8760	12.5	13.0766	29.4033	33.8143	23.7058
37071	NC	Gaston County, NC	1	1	1	Metro	109532	5.2	56017	90.4	33888	14.9	12.364	29.4422	33.1973	24.9965
37073	NC	Gates County, NC	1	1	1	Metro	4973	4.4	59762	96.4	1389	13.5	9.51399	43.4446	38.1462	8.89519
37075	NC	Graham County, NC	9	9	12	Non-metro	3006	6.9	43647	70.4	1361	17.1	15.9064	35.5999	34.6703	13.8234
37077	NC	Granville County, NC	4	6	3	Non-metro	29237	4.1	62715	101.2	8231	14	14.1714	30.6825	31.487	23.659
37079	NC	Greene County, NC	8	8	7	Non-metro	9317	4.2	42884	69.2	4217	23.3	23.9299	33.7306	30.8814	11.4581
37081	NC	Guilford County, NC	2	2	2	Metro	253775	5.7	60915	98.3	70898	13.5	9.90295	22.6878	29.4862	37.923
37083	NC	Halifax County, NC	4	4	5	Non-metro	19136	7.5	38944	62.8	12848	27.3	18.8817	36.733	28.652	15.7333
37085	NC	Harnett County, NC	4	4	3	Non-metro	52926	5.4	61701	99.5	17603	13.3	11.7765	29.046	36.4185	22.759
37087	NC	Haywood County, NC	2	4	2	Metro	28989	4.3	51817	83.6	8521	13.7	9.57385	27.0127	34.6684	28.7451
37089	NC	Henderson County, NC	2	2	2	Metro	53222	4.2	60384	97.4	13838	12	8.43093	25.1781	32.4344	33.9566
37091	NC	Hertford County, NC	6	8	4	Non-metro	8495	6.6	40461	65.3	4694	24.5	16.1073	35.0357	32.8356	16.0214
37093	NC	Hoke County, NC	2	2	2	Metro	19882	6.5	54948	88.6	8120	15.5	11.1013	27.9298	40.7901	20.1788
37095	NC	Hyde County, NC	9	9	10	Non-metro	1751	6.6	44880	72.4	849	21	18.9692	37.9115	28.8721	14.2472
37097	NC	Iredell County, NC	1	1	1	Metro	90134	4.7	69734	112.5	18028	9.5	9.14008	26.4467	31.7133	32.6999
37099	NC	Jackson County, NC	6	7	5	Non-metro	19391	4.6	50652	81.7	7364	18.7	10.6901	28.4369	31.0487	29.8243
37101	NC	Johnston County, NC	1	1	1	Metro	101791	4.3	69889	112.7	26562	11.8	10.4708	27.6913	35.6083	26.2296
37103	NC	Jones County, NC	3	8	2	Metro	4178	4.3	47616	76.8	1616	17.6	14.2231	36.7845	33.2506	15.7418
37105	NC	Lee County, NC	4	4	5	Non-metro	25194	5.5	56679	91.4	9533	15.1	14.8535	26.8729	37.2611	21.0124
37107	NC	Lenoir County, NC	4	4	5	Non-metro	26833	5.1	44244	71.4	11414	21.1	17.9413	33.2924	33.755	15.0112
37109	NC	Lincoln County, NC	1	1	1	Metro	44077	4.1	73319	118.3	7830	8.8	10.1841	30.1669	33.588	26.061
37111	NC	McDowell County, NC	6	6	5	Non-metro	19906	4.6	50476	81.4	6323	14.5	13.8385	34.4137	33.7851	17.9627
37113	NC	Macon County, NC	7	7	9	Non-metro	15300	4.3	49406	79.7	5289	14.2	10.5195	31.9023	33.1197	24.4584
37115	NC	Madison County, NC	2	2	2	Metro	9657	4.4	51849	83.6	3162	15.3	11.0634	31.0058	25.7143	32.2165
37117	NC	Martin County, NC	6	6	6	Non-metro	8504	5.7	43261	69.8	4336	20.1	18.0223	30.3889	36.1196	15.4691
37119	NC	Mecklenburg County, NC	1	1	1	Metro	622240	4.9	75138	121.2	113013	10.2	9.11015	16.3788	26.7294	47.7816
37121	NC	Mitchell County, NC	7	8	10	Non-metro	5904	5.2	49086	79.2	2223	15	10.1812	29.7901	37.9889	22.0398
37123	NC	Montgomery County, NC	6	8	6	Non-metro	10999	4.8	52897	85.3	4407	17.6	16.0793	33.9179	30.2683	19.7345
37125	NC	Moore County, NC	4	3	5	Non-metro	40161	4.7	69373	111.9	9369	9.2	7.17873	20.7656	32.1901	39.8655
37127	NC	Nash County, NC	3	3	2	Metro	42216	6.3	55956	90.3	13770	14.8	13.442	32.5798	32.0297	21.9485
37129	NC	New Hanover County, NC	2	2	2	Metro	122553	4.3	66212	106.8	26307	11.9	6.46599	19.1193	31.0109	43.4038
37131	NC	Northampton County, NC	9	9	8	Non-metro	7169	6.3	40524	65.4	3962	23.6	16.4995	34.017	31.7171	17.7664
37133	NC	Onslow County, NC	3	3	2	Metro	65582	5.2	55645	89.8	25172	13.9	7.98447	29.6813	36.675	25.6592
37135	NC	Orange County, NC	2	2	2	Metro	77576	3.6	79814	128.7	16964	12.2	6.58168	12.6508	19.053	61.7145
37137	NC	Pamlico County, NC	3	9	2	Metro	5328	4.4	53732	86.7	1794	15.3	9.96008	31.559	34.0158	24.4651
37139	NC	Pasquotank County, NC	4	4	3	Non-metro	16254	5.5	51365	82.9	5990	15.4	10.3018	28.5016	35.1204	26.0762
37141	NC	Pender County, NC	2	2	2	Metro	29034	4.3	69555	112.2	6668	10.8	9.7747	28.0701	33.5408	28.6144
37143	NC	Perquimans County, NC	8	8	3	Non-metro	4822	5.5	53760	86.7	2032	15.5	13.6142	32.2853	34.5136	19.5869
37145	NC	Person County, NC	2	2	2	Metro	18038	5.2	55287	89.2	6772	17.5	11.566	35.2521	35.6596	17.5223
37147	NC	Pitt County, NC	3	3	2	Metro	84927	5.3	48116	77.6	35969	21.6	9.79538	24.617	32.4497	33.1378
37149	NC	Polk County, NC	8	8	7	Non-metro	9036	4.8	58064	93.7	2394	12.3	7.2389	26.5862	32.8394	33.3355
37151	NC	Randolph County, NC	2	2	2	Metro	63412	4.8	57088	92.1	19487	13.5	16.0167	35.1069	32.1161	16.7604
37153	NC	Richmond County, NC	5	4	8	Non-metro	16301	7.3	42158	68	10979	26.2	17.2933	31.0073	34.464	17.2354
37155	NC	Robeson County, NC	4	4	5	Non-metro	47939	7.6	38613	62.3	31425	27.9	21.6499	33.7484	29.9848	14.6169
37157	NC	Rockingham County, NC	2	2	2	Metro	38448	5.6	46868	75.6	16319	18.1	16.3623	34.9961	33.1986	15.4431
37159	NC	Rowan County, NC	1	1	1	Metro	64675	5.1	56441	91	24540	17	12.5772	33.1641	33.6787	20.58
37161	NC	Rutherford County, NC	4	4	5	Non-metro	24035	6.5	44477	71.7	11118	17.5	14.0797	30.9425	35.2015	19.7762
37163	NC	Sampson County, NC	6	6	4	Non-metro	27695	4.6	48267	77.9	11846	20.4	17.3752	36.0025	31.7209	14.9013
37165	NC	Scotland County, NC	6	6	5	Non-metro	11039	9.5	44060	71.1	7747	24.4	17.7592	35.1949	32.5729	14.473
37167	NC	Stanly County, NC	6	6	3	Non-metro	29472	4.4	57465	92.7	8896	14.5	14.0146	32.8231	34.4196	18.7428
37169	NC	Stokes County, NC	2	2	2	Metro	20929	4.3	57763	93.2	5800	13.1	12.5167	38.241	33.1222	16.1201
37171	NC	Surry County, NC	4	6	5	Non-metro	31912	4.5	51820	83.6	11343	16.1	17.9766	29.1737	34.638	18.2116
37173	NC	Swain County, NC	8	9	7	Non-metro	6790	4.6	47838	77.2	2427	17.4	14.88	32.5745	31.4259	21.1196
37175	NC	Transylvania County, NC	6	6	5	Non-metro	14130	4.2	61737	99.6	4067	12.5	6.23213	23.961	32.7353	37.0716
37177	NC	Tyrrell County, NC	9	9	8	Non-metro	1283	6.9	39970	64.5	621	21.1	22.6593	37.5688	27.5374	12.2345
37179	NC	Union County, NC	1	1	1	Metro	123609	4	87553	141.2	18556	7.7	9.55257	22.8623	29.1369	38.4483
37181	NC	Vance County, NC	4	6	3	Non-metro	16627	7.9	45557	73.5	8694	20.8	15.3333	35.2326	31.6285	17.8056
37183	NC	Wake County, NC	1	1	1	Metro	594548	4.1	91558	147.7	105694	9.4	6.02861	14.6236	23.6941	55.6536
37185	NC	Warren County, NC	8	8	4	Non-metro	6371	7.8	44794	72.3	3581	19.9	14.5511	39.7807	28.3335	17.3347
37187	NC	Washington County, NC	7	9	9	Non-metro	4271	7	42582	68.7	2237	20.7	14.2425	33.6067	38.0472	14.1037
37189	NC	Watauga County, NC	5	5	8	Non-metro	28198	3.8	55183	89	10642	21.8	7.52044	21.5323	26.4241	44.5232
37191	NC	Wayne County, NC	3	3	2	Metro	50341	5.1	49955	80.6	21361	18.7	14.2561	29.6929	36.0607	19.9903
37193	NC	Wilkes County, NC	6	6	3	Non-metro	27025	4.8	47891	77.2	11106	17.1	18.5199	32.7114	32.3847	16.384
37195	NC	Wilson County, NC	4	4	3	Non-metro	33334	6.8	48777	78.7	14510	18.8	16.5859	33.4917	29.4576	20.4648
37197	NC	Yadkin County, NC	2	2	2	Metro	17029	4.3	56547	91.2	4695	12.7	13.5382	36.1885	36.1583	14.115
37199	NC	Yancey County, NC	8	8	7	Non-metro	7982	4.4	46299	74.7	3230	17.4	11.4738	34.479	31.6774	22.3698
38001	ND	Adams County, ND	9	9	12	Non-metro	976	2.9	56364	83.4	255	12	6.66244	36.9289	35.9772	20.4315
38003	ND	Barnes County, ND	6	6	6	Non-metro	5210	2.6	61111	90.4	1149	11.2	5.04123	31.1652	35.0891	28.7044
38005	ND	Benson County, ND	9	9	12	Non-metro	2308	4.2	47080	69.6	1520	26.3	12.8045	30.2436	36.3042	20.6477
38007	ND	Billings County, ND	9	9	10	Non-metro	456	2.4	77375	114.5	103	10.8	4.76974	35.5263	30.7566	28.9474
38009	ND	Bottineau County, ND	9	8	10	Non-metro	2997	4	67400	99.7	691	11.2	7.29633	30.5058	35.855	26.3429
38011	ND	Bowman County, ND	9	9	12	Non-metro	1602	2.1	68253	101	259	9	10.9521	33.3991	33.8431	21.8056
38013	ND	Burke County, ND	9	8	10	Non-metro	1056	3.6	71492	105.8	191	8.9	8.09061	26.4725	40.712	24.7249
38015	ND	Burleigh County, ND	3	3	2	Metro	52074	2.6	71980	106.5	7923	8.3	5.06894	23.2186	34.4413	37.2712
38017	ND	Cass County, ND	3	3	2	Metro	108123	2.4	66351	98.1	19208	10.6	4.35639	18.93	34.0981	42.6155
38019	ND	Cavalier County, ND	9	9	12	Non-metro	1890	2.6	65006	96.2	289	8	6.73477	25.9175	43.776	23.5717
38021	ND	Dickey County, ND	9	9	10	Non-metro	2286	2.3	55270	81.8	527	11.2	8.57858	26.7063	38.0088	26.7063
38023	ND	Divide County, ND	9	9	10	Non-metro	1450	2.1	64646	95.6	232	10.8	9.5669	23.0123	46.0892	21.3316
38025	ND	Dunn County, ND	9	9	10	Non-metro	3084	2.8	75713	112	440	11	9.42426	34.3386	37.2515	18.9856
38027	ND	Eddy County, ND	9	9	12	Non-metro	1200	3.3	57277	84.7	264	11.7	7.95322	29.9415	35.2047	26.9006
38029	ND	Emmons County, ND	8	8	7	Non-metro	1482	3.9	55883	82.7	430	13.4	10.5134	35.0041	36.3896	18.0929
38031	ND	Foster County, ND	9	9	10	Non-metro	1522	2.4	69364	102.6	295	8.9	5.6781	29.7386	42.1977	22.3856
38033	ND	Golden Valley County, ND	9	9	12	Non-metro	854	2.3	63973	94.6	218	12.7	5.32081	22.5352	48.5915	23.5524
38035	ND	Grand Forks County, ND	3	3	2	Metro	37290	2.7	64804	95.9	9430	13.6	4.40032	22.2055	36.6786	36.7156
38037	ND	Grant County, ND	8	8	7	Non-metro	1245	2.2	48544	71.8	401	17.3	8.19388	32.7178	38.0265	21.0617
[truncated: 1,132 more rows]

## Sheet: VariableDescriptions
Variable	Description
FIPS_Code	State+county Federal Information Processing Standard (FIPS) code
State	State abbreviation
Area_Name	State or county name
Rural_Urban_Continuum_Code_2013	Rural-urban Continuum Code, 2013
Rural_Urban_Continuum_Code_2023	Rural-urban Continuum Code, 2023
Urban_Influence_Code_2013	Urban Influence Code, 2013
1_2013	1 non1 dummy 0=Non1 1=1 (Based on 2013 OMB 1politan Area delineation)
Civilian_labor_force_2021	Civilian labor force annual average, 2021
Unemployment_rate_2021	Unemployment rate, 2021
Median_Household_Income_2021	Estimate of median household income, 2021
Med_HH_Income_Percent_of_State_Total_2021	County household median income as a percent of State total median household income, 2021
POVALL_2021	Estimate of people of all ages in poverty 2021
PCTPOVALL_2021	Estimated percent of people of all ages in poverty 2021
Percent of adults with less than a high school diploma, 2018-22	Percent of adults with less than a high school diploma, 2018-22
Percent of adults with a high school diploma only, 2018-22	Percent of adults with a high school diploma only, 2018-22
Percent of adults completing some college or associate's degree, 2018-22	Percent of adults completing some college or associate's degree, 2018-22
Percent of adults with a bachelor's degree or higher, 2018-22	Percent of adults with a bachelor's degree or higher, 2018-22
All data from USDA: https://www.ers.usda.gov/data-products/county-level-data-sets/county-level-data-sets-download-data
